# Supplementary material for: Transcriptome Sequencing Revealed an Inhibitory Mechanism of Aspergillus flavus Asexual Development and Aflatoxin Metabolism by Soy-Fermenting Non-Aflatoxigenic Aspergillus
Source: Int J Mol Sci. 2020 Sep 23;21(19):6994. doi: 10.3390/ijms21196994 (PMC7583960; doi:10.3390/ijms21196994)
Supplement: Supplementary file 1 [file ijms-21-06994-s001.zip]

Archive with 6 entries (4 files):
- ijms-898523-supplementary/
- ijms-898523-supplementary/Supporting information/
- ijms-898523-supplementary/Supporting information/1 Supporting information.docx
- ijms-898523-supplementary/Supporting information/Table S3.xlsx
- ijms-898523-supplementary/Supporting information/Table S4.xlsx
- ijms-898523-supplementary/Supporting information/Table S5.xlsx
