# Supplementary material for: Transcriptome Sequencing Revealed an Inhibitory Mechanism of Aspergillus flavus Asexual Development and Aflatoxin Metabolism by Soy-Fermenting Non-Aflatoxigenic Aspergillus
Source: Int J Mol Sci. 2020 Sep 23;21(19):6994. doi: 10.3390/ijms21196994 (PMC7583960; doi:10.3390/ijms21196994)
Supplement: Supplementary file 1 [file ijms-21-06994-s001.zip › ijms-898523-supplementary/Supporting information/Table S3.xlsx]

## Sheet: Up-regulation
gene_id	log2FoldChange	lfcSE	padj	Gene description
AFLA_124990	15.4896	1.41119	4.80394e-26	hypothetical protein AFLA_124990
AFLA_041690	13.0538	0.569105	5.89786e-113	cysteine synthase B, putative
AFLA_075950	12.8223	1.20416	1.54164e-24	ferric-chelate reductase (Fre2), putative
AFLA_023020	11.2696	1.63269	1.25583e-10	NRPS-like enzyme, putative
AFLA_023030	10.5837	0.804733	3.16345e-37	cytochrome P450 oxidoreductase GliC-like, putative
AFLA_057670	10.5501	0.668292	1.58822e-53	neutral protease 2 precursor, putative
AFLA_013630	10.4236	2.74594	0.000790809	conserved hypothetical protein
AFLA_065960	9.77873	0.502699	3.70354e-81	fucose-specific lectin FleA
AFLA_095410	9.58154	0.441619	5.31888e-101	conserved hypothetical protein
AFLA_076180	9.46503	1.23149	4.89904e-13	conserved hypothetical protein
AFLA_013640	9.44982	1.38208	1.93461e-10	hypothetical protein AFLA_013640
AFLA_013220	9.27035	0.910524	1.73556e-22	beta-lactamase family protein
AFLA_000850	9.22062	0.764703	2.46102e-31	conserved hypothetical protein
AFLA_065450	9.17556	0.483289	2.44383e-77	penicillolysin/deuterolysin metalloprotease, putative
AFLA_040850	9.07904	1.23769	6.41641e-12	conserved hypothetical protein
AFLA_091800	9.04734	1.85378	1.01047e-05	conserved hypothetical protein
AFLA_013230	8.99709	0.379608	2.11127e-120	steroid monooxygenase, putative
AFLA_041680	8.99566	0.387706	1.72535e-115	MFS drug transporter, putative
AFLA_005320	8.83768	1.51558	8.27942e-08	polyketide synthase, putative
AFLA_123760	8.78424	0.510547	1.52265e-63	deoxyribose-phosphate aldolase
AFLA_003330	8.76724	2.32782	0.00087533	hypothetical protein AFLA_003330
AFLA_038920	8.75627	1.68814	2.37162e-06	conserved hypothetical protein
AFLA_124980	8.65983	0.453236	2.66334e-78	4-carboxymuconolactone decarboxylase, putative
AFLA_038530	8.65275	0.475346	4.50327e-71	elastinolytic metalloproteinase Mep
AFLA_040080	8.64604	1.11909	3.65782e-13	hydantoin utilization protein A, putative
AFLA_038430	8.63003	1.27182	2.72912e-10	pyridoxal-dependent decarboxylase domain protein
AFLA_126640	8.58109	1.25944	2.25857e-10	integral membrane protein Pth11-like, putative
AFLA_010600	8.51204	0.884772	4.15262e-20	siderophore biosynthesis acetylase AceI, putative
AFLA_104540	8.49692	1.3637	8.48408e-09	conserved hypothetical protein
AFLA_096060	8.47707	1.60396	1.46295e-06	conserved hypothetical protein
AFLA_059120	8.47692	1.6361	2.4394e-06	fumarylacetoacetate hydrolase, putative
AFLA_063260	8.43931	1.26107	4.97423e-10	conserved hypothetical protein
AFLA_058950	8.34803	0.410145	6.87305e-89	spore wall maturation protein DIT1, putative
AFLA_042210	8.34498	1.25239	5.95691e-10	conserved hypothetical protein
AFLA_053430	8.29133	1.32223	6.68193e-09	3-hydroxyacyl-CoA dehyrogenase, putative
AFLA_109450	8.19064	0.695939	7.17706e-30	apoptosis inducing factor, putative
AFLA_023390	8.0584	0.482917	8.89285e-60	cutinase precursor, putative
AFLA_058980	8.04534	1.01964	1.04115e-13	conserved hypothetical protein
AFLA_076170	8.03651	0.582676	6.52815e-41	conserved hypothetical protein
AFLA_005370	7.86571	1.2957	2.15323e-08	conserved hypothetical protein
AFLA_109440	7.82953	0.656117	1.0595e-30	long-chain-fatty-acid-CoA ligase, putative
AFLA_049230	7.80887	1.33053	6.75031e-08	L-arabinitol 4-dehydrogenase
AFLA_057840	7.75062	0.716099	2.40465e-25	MFS siderochrome iron transporter MirB
AFLA_121140	7.71917	1.30679	5.4622e-08	conserved hypothetical protein
AFLA_126740	7.71317	1.28658	3.29157e-08	lipase precursor, putative
AFLA_058990	7.68544	1.11494	1.33296e-10	bicyclomycin resistance protein, putative
AFLA_070270	7.67425	0.573216	1.49395e-38	siderophore iron transporter, putative
AFLA_058970	7.57661	0.369189	2.71891e-90	cytochrome P450, putative
AFLA_097750	7.56111	0.806394	3.95302e-19	conserved hypothetical protein
AFLA_096040	7.54414	1.29014	7.55384e-08	conserved hypothetical protein
AFLA_063270	7.32006	1.3989	1.88092e-06	hypothetical protein AFLA_063270
AFLA_122980	7.30114	0.548325	3.76637e-38	integral membrane protein
AFLA_137570	7.29812	0.714071	1.19621e-22	conserved hypothetical protein
AFLA_058880	7.23303	0.665254	1.42552e-25	flavin-binding monooxygenase, putative
AFLA_002170	7.17442	1.32657	7.79633e-07	conserved hypothetical protein
AFLA_070490	7.15037	0.469284	6.53493e-50	conserved hypothetical protein
AFLA_118790	7.1411	0.614877	4.08011e-29	conserved hypothetical protein
AFLA_039820	7.0942	0.531739	2.69832e-38	conserved hypothetical protein
AFLA_042220	6.97087	1.27926	6.32854e-07	conserved hypothetical protein
AFLA_058960	6.95147	0.443975	1.14511e-52	hypothetical protein AFLA_058960
AFLA_080500	6.89836	1.11943	1.26362e-08	cation-transporting ATPase, putative
AFLA_020040	6.89154	1.3826	6.26618e-06	pyruvate decarboxylase, putative
AFLA_038270	6.84724	0.525876	1.67127e-36	conserved hypothetical protein
AFLA_005340	6.82916	0.840222	1.68725e-14	conserved hypothetical protein
AFLA_124840	6.7649	1.28886	1.74716e-06	hypothetical protein AFLA_124840
AFLA_125000	6.76269	0.375993	1.99788e-69	bicyclomycin resistance protein, putative
AFLA_042230	6.76092	1.40708	1.41596e-05	ATP-dependent helicase, putative
AFLA_041700	6.76017	0.42305	7.8744e-55	ferric-chelate reductase, putative
AFLA_122990	6.75758	0.637459	2.47748e-24	hypothetical protein AFLA_122990
AFLA_135200	6.73985	0.384408	5.64955e-66	conserved hypothetical protein
AFLA_013760	6.73675	1.39736	1.32144e-05	endo-1,4-beta-glucanase, putative
AFLA_077600	6.72721	1.46776	3.77461e-05	conserved hypothetical protein
AFLA_064280	6.72317	1.23399	6.34583e-07	N-methyltransferase, putative
AFLA_065160	6.71196	1.14049	6.16122e-08	hypothetical protein AFLA_065160
AFLA_139640	6.70132	1.42236	2.15032e-05	hypothetical protein AFLA_139640
AFLA_023050	6.69329	1.20672	3.8245e-07	MFS transporter, putative
AFLA_074930	6.68324	0.698685	6.94132e-20	conserved hypothetical protein
AFLA_117420	6.66961	1.29111	2.63161e-06	fatty acid synthase alpha subunit FasA, putative
AFLA_059000	6.64865	1.11614	4.10871e-08	pantothenate transporter, putative
AFLA_110040	6.59211	1.21593	7.27884e-07	cupin domain protein
AFLA_071180	6.46612	1.30373	7.02527e-06	indoleamine 2,3-dioxygenase family protein
AFLA_057820	6.44822	0.68294	2.17405e-19	siderophore esterase IroE-like, putative
AFLA_039240	6.44678	0.43949	2.60734e-46	aristolochene synthase, putative
AFLA_099070	6.44189	0.343088	1.18139e-75	hypothetical protein AFLA_099070
AFLA_124970	6.41268	0.380226	4.61361e-61	ankyrin repeat containing protein
AFLA_011440	6.4056	1.42322	5.32077e-05	endoglucanase, putative
AFLA_139650	6.37128	1.4296	6.40275e-05	hypothetical protein AFLA_139650
AFLA_101370	6.36746	0.831159	5.93404e-13	conserved hypothetical protein
AFLA_005360	6.36512	0.959068	6.99042e-10	conserved hypothetical protein
AFLA_125270	6.31052	1.57967	0.000383961	tyrosinase
AFLA_100330	6.27658	0.553324	8.56279e-28	FAD dependent oxidoreductase, putative
AFLA_014430	6.27263	1.43991	9.63253e-05	arylesterase/monoxygenase
AFLA_065170	6.26956	0.975767	2.63109e-09	conserved hypothetical protein
AFLA_076190	6.22567	1.45286	0.000127484	hypothetical protein AFLA_076190
AFLA_096650	6.2174	0.753782	6.40234e-15	conserved hypothetical protein
AFLA_013270	6.21334	0.68785	8.82537e-18	conserved hypothetical protein
AFLA_091970	6.20398	1.32432	2.42451e-05	hypothetical protein AFLA_091970
AFLA_121190	6.17525	1.08421	1.74449e-07	zinc-binding oxidoreductase, putative
AFLA_033420	6.15873	0.816754	1.447e-12	Mn superoxide dismutase MnSOD
AFLA_097340	6.15539	0.46544	1.21898e-37	hypothetical protein AFLA_097340
AFLA_010610	6.04673	0.507693	1.37987e-30	enoyl-CoA hydratase/isomerase family protein
AFLA_104880	6.02467	0.508297	2.71701e-30	glycosyl hydrolase, putative
AFLA_033410	5.96395	0.921172	1.94589e-09	conserved hypothetical protein
AFLA_041040	5.95814	1.42274	0.000187761	enterobactin transporter MirA, putative
AFLA_054460	5.94325	1.55409	0.000715919	hypothetical protein AFLA_054460
AFLA_023900	5.93798	0.869862	2.08078e-10	hypothetical protein AFLA_023900
AFLA_005330	5.91926	0.503882	9.20241e-30	conserved hypothetical protein
AFLA_064580	5.89808	1.5411	0.000708111	oxidoreductase, putative
AFLA_049520	5.8673	0.425472	6.61463e-41	conserved hypothetical protein
AFLA_097520	5.84626	1.64356	0.00179033	ABC multidrug transporter, putative
AFLA_009800	5.84358	1.50599	0.000583178	conserved hypothetical protein
AFLA_063300	5.83118	1.45033	0.000349158	conserved hypothetical protein
AFLA_091980	5.82874	0.394998	7.8063e-47	Ctr copper transporter family protein
AFLA_023140	5.82471	1.36065	0.000129587	conserved hypothetical protein
AFLA_105810	5.80699	1.6629	0.00222071	hypothetical protein AFLA_105810
AFLA_094280	5.80668	1.42103	0.000275269	agmatinase, putative
AFLA_126380	5.79865	1.00314	1.09609e-07	glutamyl-tRNA(gln) amidotransferase subunit A, putative
AFLA_095380	5.75225	0.961426	3.51577e-08	siderophore iron transporter, putative
AFLA_062890	5.72864	0.394121	1.73847e-45	hypothetical protein AFLA_062890
AFLA_101840	5.72694	1.63311	0.00211732	hypothetical protein AFLA_101840
AFLA_009260	5.71904	0.627241	4.14216e-18	conserved hypothetical protein
AFLA_076160	5.67591	1.56859	0.00146189	conserved hypothetical protein
AFLA_043510	5.62279	0.584691	4.29106e-20	protein kinase domain-containing protein
AFLA_018890	5.62161	1.43891	0.000530901	factor for adipocyte differentiation, putative
AFLA_000990	5.61802	1.65836	0.00309047	conserved hypothetical protein
AFLA_054470	5.61755	1.352	0.000212804	class V chitinase Chi100
AFLA_077970	5.60941	1.25643	6.18314e-05	Rieske 2Fe-2S family protein, putative
AFLA_100250	5.58758	1.31195	0.000142027	catalase Cat
AFLA_095400	5.56779	0.344243	3.54808e-56	conserved hypothetical protein
AFLA_117580	5.55837	0.967938	1.34636e-07	cytochrome P450, putative
AFLA_064270	5.55074	1.06752	2.22105e-06	gibberellin 2-oxidase, putative
AFLA_008770	5.54312	1.42909	0.000585855	nonribosomal peptide synthase, putative
AFLA_000910	5.51984	1.64693	0.00346847	feruloyl esterase B precursor, putative
AFLA_057850	5.50978	1.68701	0.00451826	GNAT family acetyltransferase, putative
AFLA_085240	5.49215	1.59748	0.00263295	hypothetical protein AFLA_085240
AFLA_124620	5.47687	1.41664	0.000613708	disulfide oxidoreductase, putative
AFLA_074680	5.46569	1.44781	0.000850415	hypothetical protein AFLA_074680
AFLA_040170	5.4623	1.1669	2.4591e-05	hypothetical protein AFLA_040170
AFLA_010640	5.46185	0.329209	3.89538e-59	MFS siderophore transporter, putative
AFLA_076290	5.45931	1.48438	0.00119821	capsule associated protein, putative
AFLA_064840	5.45155	0.470262	5.18256e-29	conserved hypothetical protein
AFLA_077320	5.42934	1.40035	0.000589561	conserved hypothetical protein
AFLA_124730	5.3899	1.6411	0.00427913	hypothetical protein AFLA_124730
AFLA_031590	5.38531	0.491453	5.79334e-26	conserved hypothetical protein
AFLA_105630	5.36353	0.310987	7.8829e-64	cytochrome P450 monooxygenase, putative
AFLA_003340	5.36219	1.19751	5.85309e-05	conserved hypothetical protein
AFLA_005350	5.35657	0.844802	4.39071e-09	hypothetical protein AFLA_005350
AFLA_090560	5.35378	1.62582	0.00416696	conserved hypothetical protein
AFLA_028640	5.35181	0.7405	1.37415e-11	cytochrome P450 sterol C-22 desaturase, putative
AFLA_023800	5.34183	1.62876	0.00433634	conserved hypothetical protein
AFLA_109780	5.32518	0.740708	1.7789e-11	serine/threonine-protein kinase ripk4, putative
AFLA_139550	5.2897	0.350776	6.92065e-49	lignostilbene dioxygenase family protein
AFLA_064450	5.27945	1.43732	0.0012165	aminotransferase GliI-like, putative
AFLA_034410	5.25203	0.33299	1.92871e-53	aspartate aminotransferase, putative
AFLA_038700	5.24371	0.257668	6.87305e-89	conserved hypothetical protein
AFLA_065140	5.22144	1.65964	0.00644537	conserved hypothetical protein
AFLA_074500	5.21297	0.698567	2.57996e-12	short chain type dehydrogenase, putative
AFLA_001750	5.20413	0.40085	2.62597e-36	cell surface protein Mas1, putative
AFLA_120050	5.19885	0.304375	1.24483e-62	integral membrane protein
AFLA_100340	5.19614	1.82684	0.0146987	nonribosomal peptide synthase, putative
AFLA_105780	5.17816	1.03063	5.23352e-06	conserved hypothetical protein
AFLA_105830	5.17117	1.62143	0.00568649	cysteine/methionine metabolism pyridoxal-5-phosphate enzyme, putative
AFLA_078140	5.13804	0.612114	1.96451e-15	acetyltransferase, GNAT family
AFLA_126390	5.09385	0.322188	1.13362e-53	oxidoreductase 2-nitropropane dioxygenase family, putative
AFLA_120040	5.08352	1.73627	0.0117482	succinate semialdehyde dehydrogenase, putative
AFLA_024190	5.08331	1.01472	5.5868e-06	conserved hypothetical protein
AFLA_063060	5.08325	0.482748	5.17139e-24	conserved hypothetical protein
AFLA_066300	5.0803	0.207636	3.94728e-128	endoglucanase, putative
AFLA_138170	5.06598	1.46494	0.00247441	exopolygalacturonase precursor, putative
AFLA_125920	5.06594	1.46664	0.0025031	conserved hypothetical protein
AFLA_097100	5.06451	1.86108	0.0201724	conserved hypothetical protein
AFLA_002240	5.06256	1.81228	0.0167871	hypothetical protein AFLA_002240
AFLA_045080	5.05703	0.789877	3.02373e-09	cytochrome P450, putative
AFLA_001800	5.05694	0.889998	1.87852e-07	hypothetical protein AFLA_001800
AFLA_023010	5.0548	0.280687	1.42736e-69	GA4 desaturase family protein
AFLA_104920	5.04329	0.509323	2.68969e-21	cutinase, putative
AFLA_125950	5.0272	1.7548	0.0138993	conserved hypothetical protein
AFLA_018040	5.02592	1.49028	0.00324991	glucose-methanol-choline (gmc) oxidoreductase, putative
AFLA_056980	5.02208	0.327419	1.45101e-50	conserved hypothetical protein
AFLA_118890	5.02189	0.585673	4.33757e-16	eukaryotic translation initiation factor eIF-5A-2
AFLA_089450	4.9867	1.49076	0.00353583	GABA permease, putative
AFLA_101580	4.97715	1.73747	0.0139009	conserved hypothetical protein
AFLA_023000	4.96628	0.332467	5.61965e-48	Ankyrin domain protein
AFLA_023910	4.95537	0.32326	1.6216e-50	conserved hypothetical protein
AFLA_135190	4.95045	1.37184	0.00150614	cytochrome b5 reductase, putative
AFLA_061810	4.93788	0.296421	1.37281e-59	extracellular cellulase CelA/allergen Asp F7-like, putative
AFLA_061100	4.9377	1.84757	0.0228433	hypothetical protein AFLA_061100
AFLA_118440	4.93733	0.639185	3.69177e-13	NRPS-like enzyme, putative
AFLA_005560	4.90282	0.418109	1.16895e-29	integral membrane protein, putative
AFLA_075280	4.88804	1.48048	0.00405551	lignostilbene dioxygenase, putative
AFLA_010170	4.8871	0.845968	1.11565e-07	tropinone reductase, putative
AFLA_074490	4.85958	1.0216	1.75741e-05	decarboxylase DEC1, putative
AFLA_014880	4.85619	1.77783	0.0196824	conserved hypothetical protein
AFLA_123940	4.85285	0.611149	7.12134e-14	peroxisomal copper amine oxidase
AFLA_058860	4.84393	1.76734	0.0192417	oxidoreductase, zinc-binding dehydrogenase family, putative
AFLA_126870	4.83852	0.695251	8.5924e-11	conserved hypothetical protein
AFLA_077650	4.83297	1.61156	0.00970679	conserved hypothetical protein
AFLA_073070	4.80925	0.426542	1.81912e-27	arabinan-endo 1,5-alpha-L-arabinase, putative
AFLA_027810	4.7962	0.288015	1.44807e-59	alkaline serine protease Alp1
AFLA_106850	4.78965	0.324355	6.85933e-47	thioredoxin reductase GliT-like, putative
AFLA_042200	4.7864	1.93805	0.0369731	conserved hypothetical protein
AFLA_063340	4.78345	0.689586	9.96523e-11	conserved hypothetical protein
AFLA_105060	4.75916	1.56933	0.00884789	NAD dependent epimerase/dehydratase, putative
AFLA_000550	4.74552	0.591278	3.75276e-14	benzoate 4-monooxygenase cytochrome P450, putative
AFLA_125150	4.7086	1.95159	0.041956	MFS monocarboxylate transporter, putative
AFLA_124660	4.69115	0.766605	1.62084e-08	pectin lyase precursor, putative
AFLA_038230	4.683	0.371992	3.83098e-34	conserved hypothetical protein
AFLA_010590	4.66789	0.459078	1.95581e-22	siderophore biosynthesis lipase/esterase, putative
AFLA_013620	4.64087	1.58566	0.0117822	carboxylesterase, type B, putative
AFLA_074250	4.63995	1.53062	0.00887475	polygalacturonase precursor, putative
AFLA_040190	4.63928	0.418296	1.37636e-26	short-chain dehydrogenase/reductase family protein, putative
AFLA_060490	4.6369	0.357551	3.11716e-36	pyridine nucleotide-disulphide oxidoreductase family protein
AFLA_021180	4.62106	1.31668	0.0020979	profilin, putative
AFLA_023880	4.61977	0.454141	1.87692e-22	conserved hypothetical protein
AFLA_009250	4.60667	0.556503	5.04516e-15	serine protein kinase, putative
AFLA_126430	4.60041	1.89517	0.040721	conserved hypothetical protein
AFLA_089820	4.59937	1.32097	0.00229186	pristinamycin IIA synthase subunit A, putative
AFLA_023890	4.59131	0.52456	9.7584e-17	conserved hypothetical protein
AFLA_069620	4.58925	0.933265	8.54328e-06	conserved hypothetical protein
AFLA_124520	4.58071	0.443822	4.34996e-23	tubulin, putative
AFLA_138120	4.56892	1.90082	0.0428305	conserved hypothetical protein
AFLA_059800	4.56574	0.810767	2.44729e-07	glutathione-dependent formaldehyde-activating enzyme, putative
AFLA_124500	4.56559	0.414645	3.30376e-26	nitric oxide synthase, putative
AFLA_119090	4.56546	1.29323	0.00195992	oxidoreductase, short chain dehydrogenase/reductase family, putative
AFLA_004000	4.54975	0.510749	2.60744e-17	conserved hypothetical protein
AFLA_008070	4.53116	1.62155	0.0167469	shikimate 5-dehydrogenase, putative
AFLA_108740	4.52913	0.37246	7.24238e-32	hypothetical protein AFLA_108740
AFLA_038240	4.51673	0.424925	1.83518e-24	aminotriazole resistance protein, putative
AFLA_066880	4.51493	0.504689	1.88163e-17	monocarboxylate transporter, putative
AFLA_089650	4.49569	1.59053	0.0154175	high-affinity iron transporter FtrA
AFLA_108020	4.49343	1.28763	0.00223736	conserved hypothetical protein
AFLA_039210	4.48279	0.304116	9.45135e-47	cytochrome P450, putative
AFLA_053000	4.47894	1.59562	0.0162061	hypothetical protein AFLA_053000
AFLA_043850	4.46902	1.08156	0.000232437	esterase, putative
AFLA_007810	4.46803	0.253162	7.77671e-67	gibberellin 20-oxidase family protein
AFLA_079390	4.45954	1.06976	0.000202052	hypothetical protein AFLA_079390
AFLA_059590	4.45259	0.380549	1.53582e-29	copper amine oxidase, putative
AFLA_019610	4.45042	0.390519	4.72006e-28	carboxypeptidase S1, putative
AFLA_057500	4.44369	0.436135	1.62718e-22	conserved hypothetical protein
AFLA_120180	4.434	0.596147	3.0934e-12	pheromone processing carboxypeptidase (Sxa2), putative
AFLA_082440	4.43342	1.0863	0.000279563	conserved hypothetical protein
AFLA_101330	4.40507	0.492184	1.82893e-17	conserved hypothetical protein
AFLA_081900	4.39652	0.331701	8.35747e-38	hypothetical protein AFLA_081900
AFLA_038310	4.38164	0.292041	2.14109e-48	PKS-like enzyme, putative
AFLA_040690	4.37555	0.426133	7.40548e-23	hypothetical protein AFLA_040690
AFLA_124130	4.37164	0.837028	1.98052e-06	MFS transporter, putative
AFLA_090100	4.3679	0.427758	1.30855e-22	DUF218 domain protein
AFLA_105910	4.35909	0.557731	1.85592e-13	endoglucanase, putative
AFLA_039500	4.35834	1.12053	0.000564687	conserved hypothetical protein
AFLA_063310	4.35753	1.1163	0.000536706	conserved hypothetical protein
AFLA_110030	4.35213	0.880017	7.50829e-06	zinc-containing alcohol dehydrogenase, putative
AFLA_125280	4.34878	0.840688	2.53604e-06	hypothetical protein AFLA_125280
AFLA_059570	4.33016	1.3452	0.00520162	conserved hypothetical protein
AFLA_107430	4.32918	0.336265	1.01764e-35	hypothetical protein AFLA_107430
AFLA_121300	4.3246	0.375584	1.25201e-28	RTA1 domain protein
AFLA_126100	4.31883	0.478238	8.97107e-18	conserved hypothetical protein
AFLA_070070	4.31787	0.410502	5.71294e-24	conserved hypothetical protein
AFLA_057490	4.31509	0.428816	5.59199e-22	conserved hypothetical protein
AFLA_008640	4.31384	0.289452	9.15347e-48	ferric-chelate reductase, putative
AFLA_124850	4.30945	1.59232	0.0209581	hypothetical protein AFLA_124850
AFLA_110220	4.30768	0.433506	1.90694e-21	conserved hypothetical protein
AFLA_024770	4.29359	0.48776	6.43426e-17	symbiotic chitinase, putative
AFLA_125410	4.28032	1.59794	0.0224867	monocarboxylate permease, putative
AFLA_108150	4.27336	1.12095	0.000746457	conserved hypothetical protein
AFLA_000840	4.26719	0.919433	2.94105e-05	efflux pump antibiotic resistance protein, putative
AFLA_108510	4.25457	0.576821	4.83402e-12	conserved hypothetical protein
AFLA_063180	4.25191	0.370104	1.67525e-28	conserved hypothetical protein
AFLA_064290	4.24977	0.954962	6.56661e-05	O-methyltransferase, putative
AFLA_121950	4.23928	0.936769	4.78978e-05	conserved hypothetical protein
AFLA_041480	4.23865	1.70515	0.0356516	DltD N-terminal domain protein
AFLA_075370	4.23678	1.33841	0.00608457	FAD binding domain protein
AFLA_128080	4.23597	0.328525	8.00519e-36	conserved hypothetical protein
AFLA_013610	4.22125	1.02917	0.000260321	multidrug resistance protein, putative
AFLA_100230	4.2208	0.868973	1.12312e-05	Ankyrin and HET domain protein
AFLA_138570	4.21239	0.575976	7.53987e-12	protease S8 tripeptidyl peptidase I, putative
AFLA_030290	4.20762	1.4113	0.0101509	hypothetical protein AFLA_030290
AFLA_017460	4.181	0.497577	1.82903e-15	conserved hypothetical protein
AFLA_097470	4.16407	0.480951	2.14855e-16	benzoate 4-monooxygenase cytochrome P450, putative
AFLA_116000	4.1612	0.358099	3.82334e-29	phytanoyl-CoA dioxygenase family protein
AFLA_124570	4.15823	0.398236	1.25431e-23	fumarylacetoacetate hydrolase, putative
AFLA_077450	4.15548	0.32587	4.86268e-35	cinnamoyl-CoA reductase, putative
AFLA_000860	4.1538	0.320454	3.33598e-36	tripeptidyl peptidase A
AFLA_104850	4.14627	1.08202	0.000695757	siderophore iron transporter, putative
AFLA_039230	4.14083	0.354404	1.84701e-29	short-chain dehydrogenase, putative
AFLA_121490	4.13105	1.14131	0.00145799	NmrA-like family protein
AFLA_000540	4.13083	0.759148	6.57612e-07	amidase, putative
AFLA_047190	4.13032	0.378446	9.19491e-26	L-ornithine N5-oxygenase SidA
AFLA_057450	4.11859	0.790297	2.09603e-06	hypothetical protein AFLA_057450
AFLA_067110	4.11184	1.34023	0.00801056	MFS peptide transporter, putative
AFLA_043460	4.10668	0.455075	9.48059e-18	conserved hypothetical protein
AFLA_091810	4.10653	0.66739	1.32998e-08	conserved hypothetical protein
AFLA_108600	4.10059	0.755539	7.0629e-07	conserved hypothetical protein
AFLA_010620	4.09192	0.264169	1.47701e-51	nonribosomal siderophore peptide synthase Sid2
AFLA_096380	4.08729	0.911491	5.69215e-05	FAD dependent oxidoreductase, putative
AFLA_064440	4.08242	1.03495	0.000463566	transport protein, putative
AFLA_120410	4.0794	1.09623	0.00102889	glycosyl hydrolase family 43 protein
AFLA_131890	4.07731	0.565002	1.4848e-11	conserved hypothetical protein
AFLA_016280	4.07646	1.66622	0.0389745	conserved hypothetical protein
AFLA_053160	4.06788	0.313119	2.41236e-36	conserved hypothetical protein
AFLA_127550	4.06708	1.36814	0.0103932	conserved hypothetical protein
AFLA_023640	4.05714	1.43096	0.0150807	conserved hypothetical protein
AFLA_042190	4.04066	1.65571	0.0395402	conserved hypothetical protein
AFLA_064750	4.0399	1.66115	0.0402779	naringenin,2-oxoglutarate 3-dioxygenase, putative
AFLA_042180	4.02182	0.701237	1.40105e-07	conserved hypothetical protein
AFLA_073830	4.01159	1.04745	0.000701154	hypothetical protein AFLA_073830
AFLA_008750	4.00772	1.12445	0.00175021	hypothetical protein AFLA_008750
AFLA_074850	4.00487	0.665393	2.89051e-08	hypothetical protein AFLA_074850
AFLA_070470	4.00289	0.271556	9.45135e-47	conserved hypothetical protein
AFLA_123560	4.00286	0.498788	3.75276e-14	conserved hypothetical protein
AFLA_031100	3.99478	0.272212	2.42201e-46	conserved hypothetical protein
AFLA_108160	3.9913	1.00276	0.000405762	extracellular polygalacturonase, putative
AFLA_118130	3.98937	0.60679	1.03761e-09	conserved hypothetical protein
AFLA_009780	3.98647	1.34443	0.0106138	hypothetical protein AFLA_009780
AFLA_004910	3.9708	0.427226	8.3755e-19	MFS multidrug transporter, putative
AFLA_000890	3.96926	0.599826	7.90161e-10	laccase TilA
AFLA_039900	3.96871	1.17937	0.00332622	conserved hypothetical protein
AFLA_054550	3.96016	0.385312	6.73584e-23	myo inositol dehydrogenase, putative
AFLA_011380	3.95833	0.499289	7.79467e-14	conserved hypothetical protein
AFLA_121970	3.95572	0.749341	1.50846e-06	pectate lyase, putative
AFLA_023540	3.95298	0.416784	1.4607e-19	ABC multidrug transporter, putative
AFLA_107980	3.94994	1.68783	0.0492964	hypothetical protein AFLA_107980
AFLA_033400	3.94443	0.270492	9.07724e-46	mannosidase MsdS
AFLA_117450	3.94154	0.68514	1.27517e-07	conserved hypothetical protein
AFLA_015560	3.93748	1.13418	0.0023649	hypothetical protein AFLA_015560
AFLA_094120	3.93437	0.339985	6.5113e-29	conserved hypothetical protein
AFLA_107390	3.9331	0.392915	9.27523e-22	hypothetical protein AFLA_107390
AFLA_057970	3.92535	0.313903	1.09209e-33	bZIP transcription factor, putative
AFLA_038990	3.91927	0.516257	9.96315e-13	Amid-like NADH oxidoreductase, putative
AFLA_075480	3.90737	1.16862	0.00355215	conserved hypothetical protein
AFLA_127130	3.90592	0.363973	6.39601e-25	conserved hypothetical protein
AFLA_005550	3.90067	0.388428	6.8545e-22	conserved hypothetical protein
AFLA_117010	3.89713	1.35485	0.0134837	peptidase S41 family protein
AFLA_038330	3.89517	0.780706	6.13259e-06	hypothetical protein AFLA_038330
AFLA_057800	3.88863	1.2199	0.0057105	hypothetical protein AFLA_057800
AFLA_077030	3.87642	0.295702	5.46611e-37	siderochrome-iron transporter Sit1, putative
AFLA_123700	3.87024	0.311305	2.64994e-33	extracellular proline-rich protein
AFLA_073840	3.86162	0.49466	1.99008e-13	Na/K ATPase alpha 1 subunit, putative
AFLA_049190	3.85983	0.3669	5.65483e-24	FAD/FMN-containing isoamyl alcohol oxidase MreA
AFLA_039320	3.84442	0.489055	1.31043e-13	MFS monocarboxylate transporter, putative
AFLA_058600	3.83914	0.354971	2.60573e-25	beta-fructofuranosidase, putative
AFLA_008760	3.82635	0.912639	0.000184122	multidrug resistance protein, putative
AFLA_018450	3.82048	0.262564	1.41591e-45	tyrosinase, putative
AFLA_037250	3.81326	1.37458	0.0176826	cyanide hydratase/nitrilase, putative
AFLA_109810	3.79831	0.874408	0.000101501	conserved hypothetical protein
AFLA_064560	3.79763	0.955609	0.000414774	nonribosomal peptide synthase GliP-like, putative
AFLA_024210	3.7926	0.980942	0.000613516	cytochrome P450, putative
AFLA_131910	3.78657	0.334503	1.09939e-27	conserved hypothetical protein
AFLA_101040	3.78547	0.818291	3.14719e-05	conserved hypothetical protein
AFLA_081980	3.7778	1.40301	0.0216803	ferulic acid esterase (FaeA), putative
AFLA_108430	3.77218	0.778902	1.19568e-05	conserved hypothetical protein
AFLA_011770	3.75574	0.287058	7.54232e-37	conserved hypothetical protein
AFLA_125140	3.75213	0.517989	1.22669e-11	C6 transcription factor, putative
AFLA_100680	3.74994	0.288711	2.46916e-36	conserved hypothetical protein
AFLA_120650	3.74241	1.3991	0.0226909	carbonic anhydrase, putative
AFLA_017440	3.73929	0.774533	1.28333e-05	hypothetical protein AFLA_017440
AFLA_124140	3.73485	1.05131	0.00181611	beta lactamase domain, putative
AFLA_125660	3.72808	0.35527	7.3391e-24	H /K ATPase alpha subunit, putative
AFLA_063250	3.7278	1.53181	0.0401526	glutaminyl-peptide cyclotransferase, putative
AFLA_082960	3.72542	0.311638	8.30187e-31	conserved hypothetical protein
AFLA_096350	3.72275	0.817147	4.2259e-05	TrkA-N domain dehydrogenase, putative
AFLA_030300	3.72143	0.631124	5.78985e-08	conserved hypothetical protein
AFLA_057830	3.72008	0.667707	3.34805e-07	ABC multidrug transporter, putative
AFLA_065460	3.70977	0.353213	6.69655e-24	conserved hypothetical protein
AFLA_039220	3.70856	0.26199	4.06833e-43	cytochrome P450, putative
AFLA_007740	3.70402	0.970976	0.000740074	heat shock protein Hsp20/Hsp26, putative
AFLA_103140	3.69982	0.516027	2.03275e-11	GPI anchored serine-threonine rich protein
AFLA_064260	3.69975	0.835631	7.19474e-05	oligopeptide transporter, putative
AFLA_051250	3.68866	0.274154	6.29852e-39	GPI anchored serine-rich protein
AFLA_138670	3.68747	0.924409	0.000392942	aquaporin, putative
AFLA_041910	3.68689	0.330664	7.21868e-27	pyridine nucleotide-disulphide oxidoreductase, putative
AFLA_117400	3.68519	1.22508	0.00947484	bicyclomycin resistance protein, putative
AFLA_124590	3.68258	0.847947	0.00010181	conserved hypothetical protein
AFLA_138180	3.67739	1.41172	0.0269728	lysozyme, putative
AFLA_095170	3.67643	0.935081	0.000485428	cytochrome P450, putative
AFLA_102570	3.6716	0.434657	1.27409e-15	monooxygenase, putative
AFLA_039020	3.67094	0.771895	1.76413e-05	acetylcholinesterase, putative
AFLA_116510	3.6631	0.574086	3.44746e-09	conserved hypothetical protein
AFLA_104670	3.6562	0.432378	1.18479e-15	serine peptidase, putative
AFLA_128070	3.65548	0.384858	1.28615e-19	conserved hypothetical protein
AFLA_100240	3.64893	1.02939	0.00186566	glucose dehydrogenase, putative
AFLA_122230	3.64852	0.89382	0.000279095	conserved hypothetical protein
AFLA_118620	3.64434	0.350741	2.12135e-23	oxidoreductase CipA-like, putative
AFLA_038260	3.64207	1.46884	0.0361392	conserved hypothetical protein
AFLA_095500	3.63947	0.703116	2.49923e-06	hypothetical protein AFLA_095500
AFLA_127500	3.63505	0.330067	3.24917e-26	cytochrome P450, putative
AFLA_008430	3.62104	1.53375	0.0470674	sugar transporter, putative
AFLA_119780	3.61667	0.323134	4.54883e-27	neutral protease 2 precursor, putative
AFLA_123800	3.60811	0.931434	0.000597316	conserved hypothetical protein
AFLA_019960	3.60183	0.712297	4.47288e-06	conserved hypothetical protein
AFLA_122250	3.59829	1.41345	0.0309496	cytochrome P450, putative
AFLA_120930	3.59776	0.3593	9.03112e-22	glycosyl transferase, putative
AFLA_060210	3.59741	0.996406	0.00149777	conserved hypothetical protein
AFLA_062470	3.58611	0.833302	0.000118736	pentalenene synthase, putative
AFLA_126260	3.57666	1.23895	0.0131191	extracellular 3-ketosteroid 1-dehydrogenase, putative
AFLA_114270	3.57595	0.6101	7.0631e-08	conserved hypothetical protein
AFLA_075780	3.56565	1.18796	0.00963786	conserved hypothetical protein
AFLA_074290	3.56489	0.319334	6.25072e-27	hypothetical protein AFLA_074290
AFLA_097690	3.55867	0.541818	1.07845e-09	cysteine dioxygenase Cdo1, putative
AFLA_045610	3.54995	0.606231	7.26864e-08	carboxylesterase domain containing protein, putative
AFLA_110890	3.54624	0.303049	1.52603e-29	FAD-dependent oxygenase, putative
AFLA_122270	3.54359	0.875586	0.000317594	conserved hypothetical protein
AFLA_120690	3.54336	0.64045	4.10816e-07	conserved hypothetical protein
AFLA_124220	3.53156	0.622532	1.9692e-07	C6 finger domain protein, putative
AFLA_010480	3.53141	1.48155	0.0447724	potassium channel, putative
AFLA_002230	3.52486	0.444617	7.79467e-14	conserved hypothetical protein
AFLA_036370	3.52068	0.432608	1.55623e-14	phosphoenolpyruvate carboxykinase AcuF
AFLA_000380	3.51445	0.694299	4.36726e-06	oxidoreductase, short-chain dehydrogenase/reductase family, putative
AFLA_074770	3.5069	1.02591	0.00280461	hypothetical protein AFLA_074770
AFLA_035720	3.50173	0.851059	0.000247841	12-oxophytodienoate reductase opr, putative
AFLA_070410	3.49513	0.66224	1.51543e-06	hypothetical protein AFLA_070410
AFLA_107930	3.49403	1.48586	0.0480531	conserved hypothetical protein
AFLA_076010	3.49254	0.456604	6.49755e-13	zinc finger protein, putative
AFLA_063680	3.4925	0.797141	8.72278e-05	esterase, putative
AFLA_016010	3.48955	0.552215	5.01297e-09	short-chain dehydrogenase, putative
AFLA_024780	3.48587	0.404464	3.00223e-16	hypothetical protein AFLA_024780
AFLA_125170	3.48528	1.44519	0.0420477	oxidoreductase, putative
AFLA_113650	3.48491	1.26586	0.0186701	kinesin, putative
AFLA_049210	3.48157	0.826063	0.000169106	hypothetical protein AFLA_049210
AFLA_124890	3.47015	1.34198	0.0283228	hypothetical protein AFLA_124890
AFLA_045630	3.4672	0.393778	6.35464e-17	conserved hypothetical protein
AFLA_104360	3.46342	0.47522	8.9373e-12	nonsense-mediated mRNA decay protein, putative
AFLA_095320	3.45698	0.568816	2.07643e-08	conserved hypothetical protein
AFLA_059250	3.4565	1.06448	0.00477894	class II aldolase/adducin domain protein
AFLA_070250	3.44945	0.362188	1.01516e-19	conserved hypothetical protein
AFLA_045040	3.44549	0.726248	1.85777e-05	monooxygenase, putative
AFLA_133780	3.44524	0.529105	1.53882e-09	conserved hypothetical protein
AFLA_121900	3.44047	1.17499	0.0117425	CCCH zinc finger DNA binding protein
AFLA_096660	3.43579	0.552574	9.1617e-09	conserved hypothetical protein
AFLA_054520	3.42993	0.721338	1.7698e-05	1-aminocyclopropane-1-carboxylate synthase, putative
AFLA_096640	3.42571	1.1369	0.00932633	conserved hypothetical protein
AFLA_126200	3.42446	1.45682	0.0481455	conserved hypothetical protein
AFLA_023850	3.42296	0.419538	1.31661e-14	conserved hypothetical protein
AFLA_064660	3.41603	0.414617	6.87268e-15	conserved hypothetical protein
AFLA_007690	3.41321	0.443277	4.4241e-13	conserved hypothetical protein
AFLA_056930	3.4129	0.40086	7.2513e-16	carboxyphosphonoenolpyruvate phosphonomutase-like protein
AFLA_070090	3.40931	0.62815	7.0629e-07	conserved hypothetical protein
AFLA_074820	3.40528	1.21908	0.0167913	conserved hypothetical protein
AFLA_127140	3.4019	0.710212	1.51759e-05	conserved hypothetical protein
AFLA_029700	3.4004	0.434182	1.64871e-13	conserved hypothetical protein
AFLA_005540	3.39308	0.297595	4.47172e-28	sugar transporter, putative
AFLA_013770	3.38963	1.32544	0.0301599	conserved hypothetical protein
AFLA_126650	3.38959	0.40845	4.27948e-15	cytochrome P450, putative
AFLA_002440	3.38232	0.382063	4.22976e-17	hypothetical protein AFLA_002440
AFLA_038320	3.37734	0.323123	1.12983e-23	multidrug resistance protein, putative
AFLA_076470	3.37298	0.478499	4.70568e-11	conserved hypothetical protein
AFLA_091260	3.37225	0.406184	4.16599e-15	glucosamine 6-phosphate acetyltransferase, putative
AFLA_122200	3.36749	0.993667	0.00307746	conserved hypothetical protein
AFLA_074560	3.36598	1.27227	0.0244191	cytochrome P450, putative
AFLA_118720	3.35675	1.29896	0.0284254	flavin-containing monooxygenase, putative
AFLA_089720	3.3543	1.12508	0.0101509	isopropylmalate synthase, putative
AFLA_098170	3.35245	0.359593	6.49562e-19	conserved hypothetical protein
AFLA_073600	3.3494	0.345286	1.91651e-20	cytochrome P450, putative
AFLA_063700	3.34707	0.678828	8.05533e-06	conserved hypothetical protein
AFLA_116340	3.34097	0.962279	0.00236327	conserved hypothetical protein
AFLA_107610	3.3389	0.594417	2.63724e-07	NmrA-like family protein
AFLA_073610	3.32319	0.358001	9.26565e-19	conserved hypothetical protein
AFLA_075840	3.30826	0.268674	1.13757e-32	hyaluronan synthase, putative
AFLA_040440	3.30457	0.494847	5.46138e-10	conserved hypothetical protein
AFLA_090110	3.30392	0.282095	1.36693e-29	hypothetical protein AFLA_090110
AFLA_127180	3.30176	0.803933	0.000255123	hypothetical protein AFLA_127180
AFLA_062050	3.28702	0.311299	3.815e-24	putative allantoate permease of the major facilitator superfamily
AFLA_035670	3.28568	1.099	0.0099546	conserved hypothetical protein
AFLA_004350	3.28443	0.48721	3.62021e-10	phosphatidylserine decarboxylase family protein
AFLA_015530	3.28213	0.413575	7.34379e-14	conserved hypothetical protein
AFLA_124930	3.27096	0.28121	3.37535e-29	monooxygenase, putative
AFLA_053470	3.26427	0.794637	0.00025443	cation-transporting ATPase, putative
AFLA_135210	3.26261	0.567274	1.28194e-07	conserved hypothetical protein
AFLA_057710	3.25576	0.365066	2.38604e-17	carboxyphosphonoenolpyruvate phosphonomutase, putative
AFLA_075990	3.2523	0.864263	0.000885809	conserved hypothetical protein
AFLA_123900	3.25046	1.07704	0.00920333	RTA1 domain protein, putative
AFLA_063100	3.24605	1.26328	0.0293623	quinone oxidoreductase, putative
AFLA_001510	3.24132	0.476298	2.38619e-10	glutamyl-tRNA(gln) amidotransferase subunit A, putative
AFLA_126490	3.23355	1.2859	0.0334146	hypothetical protein AFLA_126490
AFLA_020000	3.22935	0.957543	0.00324991	pectinesterase precursor, putative
AFLA_100260	3.22626	1.02807	0.00659378	conserved hypothetical protein
AFLA_077250	3.22564	0.294474	6.0097e-26	fatty-acyl coenzyme A oxidase (Pox1), putative
AFLA_107840	3.21907	0.360396	2.11607e-17	AMP dependent CoA ligase, putative
AFLA_127100	3.21806	0.460802	7.32496e-11	conserved hypothetical protein
AFLA_094110	3.21495	0.384197	2.43256e-15	hypothetical protein AFLA_094110
AFLA_072580	3.19702	1.2706	0.0332889	hypothetical protein AFLA_072580
AFLA_116270	3.18988	0.292448	9.78701e-26	paraoxonase, putative
AFLA_045620	3.18973	0.362982	7.27343e-17	conserved hypothetical protein
AFLA_063410	3.18693	0.571824	3.31999e-07	conserved hypothetical protein
AFLA_114700	3.18368	0.456304	7.63908e-11	amino acid transporter, putative
AFLA_124940	3.18226	0.420339	1.16542e-12	conserved hypothetical protein
AFLA_117950	3.17704	0.309699	8.12353e-23	ABC multidrug transporter, putative
AFLA_096140	3.17402	0.602179	1.56851e-06	conserved hypothetical protein
AFLA_023350	3.17238	0.993349	0.00561635	beta-glucosidase, putative
AFLA_126140	3.16818	1.25666	0.0328709	conserved hypothetical protein
AFLA_135180	3.16773	0.766108	0.000230126	3-hydroxyacyl-CoA dehydrogenase, putative
AFLA_098140	3.16492	0.735503	0.000118777	monocarboxylate permease, putative
AFLA_120700	3.16305	0.27898	9.03559e-28	conserved hypothetical protein
AFLA_024760	3.16255	0.441905	2.21332e-11	conserved hypothetical protein
AFLA_074690	3.16222	0.997339	0.00599383	quinone oxidoreductase, putative
AFLA_128060	3.15791	0.745751	0.000156759	polyketide synthase, putative
AFLA_077130	3.15438	1.24511	0.031948	hypothetical protein AFLA_077130
AFLA_120730	3.14669	0.788293	0.000388755	alpha methylacyl-CoA racemase, putative
AFLA_011360	3.1396	0.289027	1.57735e-25	conserved hypothetical protein
AFLA_097190	3.13656	0.383982	1.21962e-14	conserved hypothetical protein
AFLA_123720	3.13571	0.580928	8.23174e-07	short-chain dehydrogenases/reductase, putative
AFLA_060440	3.13444	0.720231	9.81078e-05	hypothetical protein AFLA_060440
AFLA_031110	3.13341	0.319358	6.50579e-21	hypothetical protein AFLA_031110
AFLA_053330	3.13058	0.379864	6.76291e-15	conserved hypothetical protein
AFLA_049550	3.12905	0.99802	0.00665067	conserved hypothetical protein
AFLA_077840	3.12766	0.362047	2.52239e-16	endoglucanase, putative
AFLA_001840	3.12089	1.03793	0.00950831	conserved hypothetical protein
AFLA_064380	3.12071	0.545748	1.53846e-07	conserved hypothetical protein
AFLA_101740	3.11698	0.900035	0.00243411	glycerophosphoinositol/ glycerophosphocholine transporter, putative
AFLA_125590	3.11596	0.411906	1.21703e-12	conserved hypothetical protein
AFLA_003960	3.10496	0.548158	2.05559e-07	hypothetical protein AFLA_003960
AFLA_053310	3.10431	0.494157	6.26226e-09	vitamin H transporter, putative
AFLA_054240	3.10084	0.301404	6.09666e-23	conserved hypothetical protein
AFLA_116420	3.10045	0.423991	7.57528e-12	hypothetical protein AFLA_116420
AFLA_036450	3.09904	0.367178	1.33821e-15	conserved hypothetical protein
AFLA_099940	3.09568	0.345737	1.77423e-17	conserved hypothetical protein
AFLA_069900	3.09409	0.390841	8.49243e-14	hypothetical protein AFLA_069900
AFLA_107960	3.08686	0.620291	6.50293e-06	conserved hypothetical protein
AFLA_102200	3.0801	0.230565	2.1717e-38	conserved hypothetical protein
AFLA_096130	3.0801	0.932759	0.00405017	conserved hypothetical protein
AFLA_074610	3.07447	0.522622	6.2426e-08	MFS transporter, putative
AFLA_059810	3.07382	0.534397	1.28051e-07	conserved hypothetical protein
AFLA_062880	3.06904	1.26892	0.0414438	short chain dehydrogenase/oxidoreductase, putative
AFLA_085690	3.06772	1.26795	0.0413947	conserved hypothetical protein
AFLA_122100	3.06759	1.29205	0.0457683	sphingosine phosphate lyase, putative
AFLA_119120	3.06726	0.35494	2.47039e-16	beta-lactamase family protein
AFLA_095390	3.06005	0.596091	3.09173e-06	siderophore iron transporter, putative
AFLA_068370	3.05775	0.285372	7.58014e-25	heat shock protein/chaperonin HSP78, putative
AFLA_100650	3.05753	0.402011	8.97331e-13	serine carboxypeptidase (CpdS), putative
AFLA_095880	3.05617	1.08006	0.0152946	conserved hypothetical protein
AFLA_124230	3.05574	1.25113	0.0393633	RTA1 domain protein, putative
AFLA_000370	3.05191	0.617345	7.57542e-06	hypothetical protein AFLA_000370
AFLA_063290	3.04673	0.959985	0.00594054	conserved hypothetical protein
AFLA_137340	3.04607	0.497479	1.58894e-08	efflux pump antibiotic resistance protein, putative
AFLA_070480	3.0451	0.493899	1.24134e-08	conserved hypothetical protein
AFLA_099080	3.04298	0.372128	1.13804e-14	conserved hypothetical protein
AFLA_022870	3.04169	0.452786	4.22395e-10	conserved hypothetical protein
AFLA_066150	3.03601	1.26883	0.0439181	endo-1,4-beta-xylanase A precursor, putative
AFLA_040160	3.02605	0.403198	1.87757e-12	molybdopterin cofactor sulfurase, putative
AFLA_051260	3.01586	0.427339	4.44491e-11	conserved hypothetical protein
AFLA_117760	3.01451	0.244841	1.13995e-32	phytase, putative
AFLA_079190	3.00365	0.64955	3.1652e-05	acetoacetyl-CoA synthase
AFLA_100210	3.00346	0.372842	2.983e-14	ankyrin repeat-containing protein, putative
AFLA_111530	3.00148	0.273616	5.12925e-26	zinc-containing alcohol dehydrogenase, putative
AFLA_038710	2.99793	0.5629	1.19058e-06	conserved hypothetical protein
AFLA_120150	2.99619	0.362795	5.89032e-15	conserved hypothetical protein
AFLA_013880	2.99463	0.511965	7.49929e-08	lipase 2 precursor, putative
AFLA_053170	2.9863	0.326351	3.12918e-18	methylenetetrahydrofolate dehydrogenase, putative
AFLA_015870	2.98454	1.24929	0.044265	conserved hypothetical protein
AFLA_035070	2.98199	0.316378	2.51833e-19	conserved hypothetical protein
AFLA_121880	2.97669	0.318747	5.62104e-19	amino acid transporter, putative
AFLA_007820	2.97651	0.339919	9.48397e-17	hypothetical protein AFLA_007820
AFLA_003200	2.97458	0.439118	2.9363e-10	hypothetical protein AFLA_003200
AFLA_120630	2.97192	0.896748	0.00390132	glyoxylate/hydroxypyruvate reductase, putative
AFLA_096210	2.96995	1.19134	0.0350547	catalase, putative
AFLA_101540	2.96868	0.512664	1.03775e-07	conserved hypothetical protein
AFLA_039840	2.96405	0.830316	0.00172061	alpha/beta hydrolase, putative
AFLA_056650	2.95276	1.05028	0.0160299	conserved hypothetical protein
AFLA_066790	2.95139	1.02916	0.0138004	conserved hypothetical protein
AFLA_065190	2.94962	0.716357	0.000245195	endo-1,4-beta-xylanase (XynG1), putative
AFLA_128120	2.94576	0.241063	3.51821e-32	cell wall glucanase, putative
AFLA_053520	2.92543	0.377438	3.02659e-13	O-methyltransferase, putative
AFLA_033430	2.92213	0.255664	3.27469e-28	oxidoreductase, short-chain dehydrogenase/reductase family
AFLA_028830	2.92103	0.237033	1.01741e-32	FG-GAP repeat protein, putative
AFLA_123160	2.91374	0.246542	4.04102e-30	laccase, putative
AFLA_033970	2.91107	0.323721	1.25991e-17	conserved hypothetical protein
AFLA_013940	2.90566	0.44976	2.1248e-09	hypothetical protein AFLA_013940
AFLA_123170	2.90438	1.06821	0.0202741	amylase, putative
AFLA_053270	2.90116	0.359574	2.70474e-14	ankyrin repeat-containing protein, putative
AFLA_000610	2.8978	0.797737	0.00139428	hypothetical protein AFLA_000610
AFLA_040230	2.89733	0.429336	3.45428e-10	low affinity iron transporter, putative
AFLA_009900	2.89723	0.419129	1.17724e-10	conserved hypothetical protein
AFLA_064570	2.89339	1.13588	0.0308384	uracil permease, putative
AFLA_090020	2.89307	0.392491	5.00027e-12	oligopeptide transporter, putative
AFLA_039270	2.88943	0.456504	4.6977e-09	carboxylesterase, putative
AFLA_104870	2.88525	0.434534	6.88266e-10	integral membrane protein, putative
AFLA_004150	2.88501	0.768424	0.000912921	conserved hypothetical protein
AFLA_116430	2.87317	0.353504	1.68725e-14	UDP-glucose dehydrogenase Ugd1, putative
AFLA_070280	2.87242	0.426312	3.70007e-10	conserved hypothetical protein
AFLA_126450	2.85729	0.579538	8.06438e-06	eukaryotic translation initiation factor 3 subunit, putative
AFLA_135220	2.85538	0.751048	0.000774017	cytochrome P450 monooxygenase, putative
AFLA_105000	2.85387	0.689697	0.000227366	DUF636 domain protein
AFLA_118580	2.85315	0.429407	6.68744e-10	conserved hypothetical protein
AFLA_105500	2.84855	0.992215	0.0137032	conserved hypothetical protein
AFLA_116440	2.8485	0.582223	9.5842e-06	proline racemase, putative
AFLA_097550	2.84839	1.17107	0.0402598	conserved hypothetical protein
AFLA_058930	2.84521	0.398724	2.55282e-11	conserved hypothetical protein
AFLA_022830	2.84069	0.993602	0.0141142	conserved hypothetical protein
AFLA_023410	2.83003	0.652224	0.000103505	hypothetical protein AFLA_023410
AFLA_036800	2.82892	0.398294	3.21986e-11	ABC transporter, putative
AFLA_086080	2.82486	0.715268	0.000455485	restculine oxidase precursor, putative
AFLA_039710	2.82206	0.287607	6.50242e-21	quinone oxidoreductase, putative
AFLA_005130	2.81768	0.352577	4.79374e-14	L-lysine 2,3-aminomutase, putative
AFLA_031370	2.81452	0.530593	1.32972e-06	conserved hypothetical protein
AFLA_135310	2.81023	0.361027	2.3471e-13	hypothetical protein AFLA_135310
AFLA_002500	2.80642	0.338606	4.65928e-15	succinate:fumarate antiporter (Acr1), putative
AFLA_037640	2.80405	0.503532	3.38836e-07	hypothetical protein AFLA_037640
AFLA_061400	2.80196	0.351293	5.40422e-14	aminotransferase, putative
AFLA_042460	2.79931	0.682593	0.000260884	hypothetical protein AFLA_042460
AFLA_053660	2.79877	0.392942	2.80355e-11	nuclear transport factor 2 domain protein
AFLA_091500	2.79701	0.810223	0.00251675	beta galactosidase, putative
AFLA_058890	2.79488	0.453556	1.26362e-08	oxidoreductase, putative
AFLA_017100	2.79015	0.301238	1.11629e-18	beta-galactosidase, putative
AFLA_114770	2.78351	0.460653	2.52341e-08	hypothetical protein AFLA_114770
AFLA_014250	2.78193	0.299665	9.2368e-19	conserved hypothetical protein
AFLA_023080	2.78126	0.254508	7.9373e-26	integral membrane protein TmpA
AFLA_033450	2.7762	0.805257	0.00255374	gamma-glutamylputrescine oxidoreductase, putative
AFLA_039730	2.77499	0.556156	6.12914e-06	conserved hypothetical protein
AFLA_105860	2.76568	0.9277	0.0101529	monocarboxylate permease, putative
AFLA_053100	2.7603	0.247798	8.07127e-27	conserved hypothetical protein
AFLA_103640	2.75876	0.315059	9.48397e-17	C6 transcription factor (Fcr1), putative
AFLA_085610	2.75701	0.428591	2.52193e-09	sulfur metabolite repression control protein, putative
AFLA_023730	2.75664	0.909483	0.00888188	2-hydroxyacid dehydrogenase, putative
AFLA_097930	2.75257	0.399122	1.30376e-10	sorbitol/xylitol dehydrogenase, putative
AFLA_042060	2.74951	0.229053	4.67843e-31	ABC transporter, putative
AFLA_002590	2.74782	0.287706	7.91502e-20	MFS multidrug transporter, putative
AFLA_058900	2.74095	0.707482	0.000596328	UDP-glucose-4-epimerase, putative
AFLA_039940	2.73751	0.578131	1.93596e-05	MYND domain protein, putative
AFLA_121250	2.7338	0.52113	1.77111e-06	conserved hypothetical protein
AFLA_011390	2.73154	0.905575	0.00924637	hypothetical protein AFLA_011390
AFLA_060450	2.72585	0.477387	1.6116e-07	O-methyltransferase, putative
AFLA_057780	2.71785	0.313361	1.88684e-16	salicylate hydroxylase
AFLA_124260	2.7172	0.655375	0.000220251	adam, putative
AFLA_122040	2.71289	0.37964	2.38152e-11	oleate delta-12 desaturase
AFLA_065430	2.71077	0.653409	0.000217835	conserved hypothetical protein
AFLA_124210	2.704	0.639291	0.000159719	conserved hypothetical protein
AFLA_023040	2.70284	0.31035	1.40855e-16	C6 transcription factor, putative
AFLA_084460	2.70271	0.234128	8.98529e-29	heat shock protein Hsp98/Hsp104/ClpA, putative
AFLA_005220	2.69659	1.15019	0.0488025	hypothetical protein AFLA_005220
AFLA_063070	2.69651	0.524812	3.02375e-06	conserved hypothetical protein
AFLA_083280	2.69377	0.371693	1.197e-11	hypothetical protein AFLA_083280
AFLA_124830	2.68905	1.02139	0.0252107	hypothetical protein AFLA_124830
AFLA_005180	2.68695	0.343527	1.78116e-13	AAA family ATPase, putative
AFLA_107990	2.68442	0.324819	5.6336e-15	lysosomal protective protein precursor, putative
AFLA_023400	2.67931	0.470508	1.75361e-07	pantothenate transporter, putative
AFLA_045120	2.6772	0.496974	8.70482e-07	conserved hypothetical protein
AFLA_052400	2.67522	0.299262	1.9886e-17	isocitrate lyase AcuD
AFLA_066710	2.67448	1.01281	0.0247189	conserved hypothetical protein
AFLA_073450	2.67229	0.42982	9.16692e-09	copper amine oxidase, putative
AFLA_077370	2.67075	0.858012	0.00706397	conserved hypothetical protein
AFLA_090040	2.66712	0.650738	0.000263032	hypothetical protein AFLA_090040
AFLA_023930	2.66683	0.284322	3.85485e-19	conserved hypothetical protein
AFLA_043470	2.6636	0.332874	4.4682e-14	ankyrin repeat-containing protein, putative
AFLA_026350	2.66243	0.415476	2.91464e-09	conserved hypothetical protein
AFLA_136950	2.65841	0.83987	0.00608799	cytochrome P450 monooxygenase, putative
AFLA_022860	2.65779	0.442488	3.09365e-08	hypothetical protein AFLA_022860
AFLA_018460	2.65618	0.412263	2.37e-09	conserved hypothetical protein
AFLA_097440	2.65525	0.988582	0.022054	conserved hypothetical protein
AFLA_126000	2.64484	0.858481	0.00772595	carboxylesterase hlo, putative
AFLA_057770	2.64426	0.281657	3.56948e-19	pectate lyase A
AFLA_097530	2.64201	0.331112	5.28848e-14	conserved hypothetical protein
AFLA_053210	2.63651	0.790389	0.00363762	aldehyde dehydrogenase, putative
AFLA_011070	2.63125	0.917768	0.0138185	RNA-dependent RNA polymerase, putative
AFLA_072350	2.62635	0.420131	7.51151e-09	conserved hypothetical protein
AFLA_096020	2.62236	0.336239	2.10609e-13	conserved hypothetical protein
AFLA_133810	2.62223	0.249128	5.3691e-24	conserved hypothetical protein
AFLA_125130	2.61959	0.480192	6.13279e-07	conserved hypothetical protein
AFLA_138660	2.61833	0.387789	3.37723e-10	conserved hypothetical protein
AFLA_114260	2.61279	0.385731	2.9363e-10	Pfs, NACHT and Ankyrin domain protein
AFLA_040890	2.6089	0.782067	0.00363754	dienelactone hydrolase, putative
AFLA_007870	2.60097	0.297597	1.08455e-16	phosphatidylserine decarboxylase, putative
AFLA_049340	2.59893	0.522738	6.64701e-06	aldo/keto reductase, putative
AFLA_114710	2.59357	0.671263	0.00061885	conserved hypothetical protein
AFLA_022820	2.59219	1.04207	0.0355006	conserved hypothetical protein
AFLA_101930	2.58957	0.335648	3.94901e-13	succinate-semialdehyde dehydrogenase, putative
AFLA_014420	2.58913	0.656211	0.000462088	gluconate 5-dehydrogenase, putative
AFLA_080490	2.58404	0.912267	0.0151773	polyketide synthase, putative
AFLA_081940	2.58356	0.405043	3.4877e-09	acetyltransferase, GNAT family
AFLA_080200	2.58246	0.692088	0.000991921	glycosyl hydrolase, putative
AFLA_097770	2.5785	0.422822	1.83913e-08	hypothetical protein AFLA_097770
AFLA_056820	2.57797	0.307464	2.1188e-15	geranylgeranyl pyrophosphate synthase, putative
AFLA_100120	2.57781	0.370007	8.17793e-11	hypothetical protein AFLA_100120
AFLA_043260	2.57324	0.431988	4.10871e-08	conserved hypothetical protein
AFLA_129220	2.57316	0.412002	7.77034e-09	conserved hypothetical protein
AFLA_070420	2.57147	0.40003	2.58535e-09	siderophore iron transporter, putative
AFLA_116360	2.57107	0.384364	5.06894e-10	conserved hypothetical protein
AFLA_090480	2.5607	0.372123	1.44237e-10	conserved hypothetical protein
AFLA_124950	2.55637	0.829484	0.00770141	FAD/FMN-containing protein
AFLA_014160	2.55045	0.412535	1.1267e-08	alcohol dehydrogenase, putative
AFLA_013160	2.54756	0.438775	9.5273e-08	methyltransferase family protein
AFLA_007400	2.5441	1.01715	0.034421	conserved hypothetical protein
AFLA_114250	2.53819	0.631241	0.000348935	reverse transcriptase, putative
AFLA_119020	2.53441	0.798124	0.00591545	amino acid transporter, putative
AFLA_016290	2.53008	0.641353	0.000463152	zinc alcohol dehydrogenase, putative
AFLA_049100	2.52677	0.358683	4.84926e-11	aminotransferase, putative
AFLA_049700	2.52345	0.48922	2.73204e-06	salicylate hydroxylase, putative
AFLA_010550	2.52319	0.988285	0.0304556	O-methyltransferase family protein
AFLA_124580	2.51961	0.840746	0.00975823	fatty acid desaturase, putative
AFLA_125940	2.51747	0.816591	0.00768782	alcohol dehydrogenase, putative
AFLA_091650	2.51733	0.252885	1.61596e-21	GPI anchored protein, putative
AFLA_059470	2.51197	0.413646	2.12984e-08	LipA and NB-ARC domain protein
AFLA_095490	2.51109	0.568911	7.61081e-05	conserved hypothetical protein
AFLA_039280	2.50984	0.494708	4.12927e-06	conserved hypothetical protein
AFLA_001770	2.50843	0.488997	3.15147e-06	conserved hypothetical protein
AFLA_127030	2.50816	0.784907	0.00558573	conserved hypothetical protein
AFLA_097500	2.50609	0.80447	0.00702907	Diacylglycerol acyltransferase family
AFLA_060310	2.5049	0.488641	3.20621e-06	alpha-glucosidase, putative
AFLA_063190	2.50388	0.782647	0.00552172	conserved hypothetical protein
AFLA_126480	2.50245	0.3896	2.65944e-09	hypothetical protein AFLA_126480
AFLA_077140	2.49901	0.92444	0.0211176	conserved hypothetical protein
AFLA_129230	2.4967	0.444989	2.7213e-07	conserved hypothetical protein
AFLA_013180	2.49611	0.283558	6.43426e-17	williams-beuren syndrome chromosome region, putative
AFLA_123690	2.4938	0.313107	5.91212e-14	extracellular arabinanase, putative
AFLA_074180	2.49325	0.474566	1.70537e-06	C6 finger domain protein, putative
AFLA_003290	2.49027	0.581923	0.000130212	hypothetical protein AFLA_003290
AFLA_060350	2.48877	0.415598	3.41121e-08	hypothetical protein AFLA_060350
AFLA_128520	2.48618	0.725853	0.00274297	3-dehydroshikimate dehydratase, putative
AFLA_125600	2.48316	0.808996	0.00797981	efflux pump antibiotic resistance protein, putative
AFLA_076120	2.48308	0.944083	0.025365	alpha-L-fucosidase 2 precursor, putative
AFLA_085950	2.48117	0.572158	0.000104582	alcohol dehydrogenase, putative
AFLA_049750	2.4798	0.278788	2.92099e-17	flavin-binding monooxygenase-like protein
AFLA_035080	2.47948	0.233013	1.65766e-24	glucose-methanol-choline (gmc) oxidoreductase, putative
AFLA_131920	2.47853	0.31789	2.13272e-13	conserved hypothetical protein
AFLA_074890	2.47655	0.497447	6.44585e-06	thiamin pyrophosphokinase, putative
AFLA_116520	2.46913	0.804298	0.00797155	gibberellin 2-beta-dioxygenase, putative
AFLA_059870	2.46891	0.733536	0.00332143	conserved hypothetical protein
AFLA_005530	2.46879	0.70122	0.00202245	glutathione-S-transferase theta, GST, putative
AFLA_107400	2.462	0.309749	6.70428e-14	conserved hypothetical protein
AFLA_093830	2.45884	0.769313	0.0055746	AMP dependent ligase/synthetase, putative
AFLA_070340	2.45747	0.385157	3.44852e-09	F-box domain protein
AFLA_019250	2.45464	0.274331	1.85941e-17	mercuric reductase, putative
AFLA_017600	2.45379	0.305192	3.37368e-14	MFS multidrug transporter, putative
AFLA_125470	2.45108	0.822396	0.0101768	LEA domain protein
AFLA_065440	2.4493	0.911058	0.0219179	conserved hypothetical protein
AFLA_023270	2.44875	0.27105	8.7577e-18	MFS multidrug transporter, putative
AFLA_139480	2.44749	0.305953	4.53761e-14	dimethylallyl tryptophan synthase, putative
AFLA_112870	2.44357	0.96417	0.0318824	monooxygenase, putative
AFLA_070320	2.44217	0.293982	4.00975e-15	choline transport protein, putative
AFLA_060430	2.44037	0.714285	0.00282229	conserved hypothetical protein
AFLA_116050	2.43567	0.572919	0.000146455	conserved hypothetical protein
AFLA_097350	2.43416	0.566335	0.000120957	amino acid transporter, putative
AFLA_114870	2.42511	0.331706	7.62458e-12	conserved hypothetical protein
AFLA_000360	2.4206	0.940646	0.0291122	hypothetical protein AFLA_000360
AFLA_010140	2.41871	0.549216	7.94765e-05	UbiD family decarboxylase, putative
AFLA_011400	2.4177	0.742102	0.00462369	conserved hypothetical protein
AFLA_060520	2.41465	0.399498	2.50059e-08	conserved hypothetical protein
AFLA_128050	2.41424	0.726125	0.00377166	conserved hypothetical protein
AFLA_131610	2.41406	0.366388	9.47723e-10	cytidine deaminase, putative
AFLA_023520	2.41295	0.700688	0.00258611	adenosine deaminase, putative
AFLA_035700	2.41114	0.510656	2.05831e-05	conserved hypothetical protein
AFLA_020770	2.40814	0.588564	0.000269455	conserved hypothetical protein
AFLA_094440	2.4034	0.414881	1.02494e-07	spherulin 4-like cell surface protein, putative
AFLA_011300	2.40017	0.273731	8.59396e-17	conserved hypothetical protein
AFLA_119620	2.3984	0.420348	1.64771e-07	hypothetical protein AFLA_119620
AFLA_110960	2.39079	0.262159	4.11009e-18	lysophospholipase Plb1
AFLA_066440	2.38372	0.509931	2.53374e-05	conserved hypothetical protein
AFLA_119840	2.38352	0.951559	0.0341432	hypothetical protein AFLA_119840
AFLA_052960	2.38087	0.330589	1.63308e-11	glycosyl transferase family protein
AFLA_039450	2.3803	0.352204	3.25125e-10	penicillin-binding protein, putative
AFLA_138710	2.38026	0.815309	0.0120066	choline transport protein, putative
AFLA_090490	2.37694	0.381637	8.6075e-09	alpha,alpha-trehalose glucohydrolase TreA/Ath1
AFLA_057750	2.37488	0.307625	3.81023e-13	FAD binding domain protein
AFLA_077360	2.37442	0.45342	1.84946e-06	conserved hypothetical protein
AFLA_074280	2.37134	0.29995	9.22663e-14	conserved hypothetical protein
AFLA_048700	2.36899	0.399577	4.8298e-08	hypothetical protein AFLA_048700
AFLA_123400	2.36617	0.90162	0.0257241	sensor histidine kinase/response regulator, putative
AFLA_077170	2.36413	0.595497	0.000421239	hypothetical protein AFLA_077170
AFLA_067000	2.3596	0.20941	1.95585e-27	SCP-like extracellular protein, putative
AFLA_070200	2.35922	0.435281	7.3233e-07	conserved hypothetical protein
AFLA_135970	2.35814	0.252991	6.57808e-19	calcineurin binding protein, putative
AFLA_122510	2.35619	0.943877	0.0347495	ABC multidrug transporter, putative
AFLA_049540	2.35583	0.713146	0.00403435	conserved hypothetical protein
AFLA_111790	2.35267	0.778156	0.00906626	hypothetical protein AFLA_111790
AFLA_105040	2.35173	0.87423	0.0218209	conserved hypothetical protein
AFLA_041580	2.34987	0.270065	1.50417e-16	estradiol 17 beta-dehydrogenase, putative
AFLA_070630	2.3469	0.897319	0.0262828	conserved hypothetical protein
AFLA_118420	2.34644	0.440312	1.17344e-06	hypothetical protein AFLA_118420
AFLA_098180	2.34198	0.374844	7.66391e-09	conserved hypothetical protein
AFLA_022180	2.34065	0.326457	2.03275e-11	conserved hypothetical protein
AFLA_039290	2.33854	0.412559	2.01504e-07	conserved hypothetical protein
AFLA_023560	2.33802	0.6467	0.00147378	periplasmic nitrate reductase, putative
AFLA_139490	2.33511	0.350938	6.30374e-10	hybrid PKS/NRPS enzyme, putative
AFLA_033470	2.3317	0.784842	0.0104444	conserved hypothetical protein
AFLA_015880	2.33032	0.257599	7.88045e-18	ATP-binding cassette transporter, putative
AFLA_008930	2.32554	0.439158	1.39168e-06	acid phosphatase AphA
AFLA_045110	2.31338	0.578328	0.0003764	phytanoyl-CoA dioxygenase family protein
AFLA_121860	2.31291	0.473332	9.83456e-06	conserved hypothetical protein
AFLA_123570	2.31123	0.623372	0.00107815	amino acid transporter, putative
AFLA_119860	2.30874	0.374724	1.26963e-08	pectin lyase, putative
AFLA_136340	2.30807	0.254796	7.07829e-18	aminotransferase family protein (LolT), putative
AFLA_104210	2.29999	0.658465	0.00221435	PKS-like enzyme, putative
AFLA_017640	2.29998	0.306886	2.02439e-12	C2H2 transcription factor (Rpn4), putative
AFLA_010790	2.29883	0.260289	5.06006e-17	elongation factor 1 gamma, putative
AFLA_101780	2.29649	0.360601	3.70989e-09	NADH-cytochrome B5 reductase, putative
AFLA_082400	2.29611	0.25982	4.83776e-17	ABC multidrug transporter, putative
AFLA_049890	2.29528	0.555504	0.000232437	hypothetical protein AFLA_049890
AFLA_119550	2.2931	0.368947	9.24118e-09	pentatricopeptide repeat protein
AFLA_020030	2.29167	0.575879	0.00040688	conserved hypothetical protein
AFLA_068080	2.29166	0.313442	7.62458e-12	cytosolic Cu/Zn superoxide dismutase, putative
AFLA_097890	2.28717	0.282323	2.08376e-14	Glycosyl hydrolases family 32 superfamily
AFLA_032000	2.28708	0.419752	6.33997e-07	calcium-translocating P-type ATPase(PMCA-type),putative
AFLA_125620	2.286	0.361136	4.68794e-09	ThiJ/PfpI family transcriptional regulator, putative
AFLA_116470	2.28262	0.885117	0.0287669	conserved hypothetical protein
AFLA_123890	2.2822	0.381312	3.47584e-08	conserved hypothetical protein
AFLA_119800	2.2816	0.653671	0.00223184	conserved hypothetical protein
AFLA_039810	2.27677	0.720908	0.00621915	DUF1212 domain membrane protein
AFLA_041670	2.27675	0.674969	0.00324463	conserved hypothetical protein
AFLA_076240	2.27568	0.439007	2.40878e-06	glutamate-1-semialdehyde 2,1-aminomutase, putative
AFLA_122180	2.27546	0.233417	1.201e-20	conserved hypothetical protein
AFLA_094570	2.27426	0.476542	1.63912e-05	hypothetical protein AFLA_094570
AFLA_064930	2.27155	0.831695	0.0196931	monooxygenase, putative
AFLA_092070	2.26715	0.361842	6.89496e-09	Ras GTPase activating protein, putative
AFLA_023870	2.25941	0.453377	6.29252e-06	conserved hypothetical protein
AFLA_120680	2.25576	0.536298	0.000174597	conserved hypothetical protein
AFLA_032910	2.2542	0.281002	3.82669e-14	hypothetical protein AFLA_032910
AFLA_104890	2.25308	0.655539	0.00264194	hydrolase, putative
AFLA_091790	2.25155	0.945297	0.0449468	alpha-1,3-glucanase/mutanase, putative
AFLA_127230	2.25094	0.290639	3.16282e-13	chromosome segregation ATPase family protein
AFLA_057150	2.24761	0.824542	0.0199444	conserved hypothetical protein
AFLA_021460	2.24657	0.630365	0.00175117	phosphate-repressible Na+/phosphate cotransporter Pho89, putative
AFLA_136820	2.24373	0.378002	4.64546e-08	conserved hypothetical protein
AFLA_074070	2.24368	0.363699	1.21519e-08	siderochrome-iron transporter, putative
AFLA_058940	2.24001	0.30767	9.42631e-12	pyruvate dehydrogenase, putative
AFLA_011050	2.23935	0.60104	0.0010121	hypothetical protein AFLA_011050
AFLA_007720	2.23894	0.395446	2.08379e-07	pectin lyase
AFLA_096010	2.23747	0.320121	7.05518e-11	conserved hypothetical protein
AFLA_089920	2.23687	0.503931	6.86925e-05	hypothetical protein AFLA_089920
AFLA_014490	2.23616	0.452905	7.79581e-06	conserved hypothetical protein
AFLA_135720	2.23616	0.325643	1.58939e-10	conserved hypothetical protein
AFLA_118570	2.23387	0.351882	4.20282e-09	short-chain dehydrogenases/reductase, putative
AFLA_104960	2.23379	0.833867	0.0224807	O-methyltransferase, putative
AFLA_049530	2.23315	0.902823	0.0366853	carboxylesterase, putative
AFLA_064810	2.22886	0.219065	1.85199e-22	extracellular proline-serine rich protein
AFLA_001940	2.22643	0.259336	3.98599e-16	amino acid transporter, putative
AFLA_059510	2.22545	0.365281	1.9025e-08	fungal specific transcription factor, putative
AFLA_058550	2.22436	0.335627	7.40482e-10	conserved hypothetical protein
AFLA_129890	2.21608	0.59585	0.00103578	hypothetical protein AFLA_129890
AFLA_126080	2.20983	0.852972	0.0279635	conserved hypothetical protein
AFLA_100220	2.20918	0.33602	1.03761e-09	conserved hypothetical protein
AFLA_123590	2.20865	0.333064	7.2279e-10	glutathione S transferase, putative
AFLA_034670	2.20839	0.378967	8.45006e-08	poly(ADP)-ribose polymerase PARP, putative
AFLA_045380	2.20745	0.530622	0.000208667	dimeric dihydrodiol dehydrogenase, putative
AFLA_127090	2.20601	0.490951	5.48492e-05	polyketide synthase, putative
AFLA_097700	2.20585	0.716572	0.00778401	conserved hypothetical protein
AFLA_038200	2.20579	0.591815	0.00100748	short-chain dehydrogenases/reductase, putative
AFLA_122160	2.20509	0.689132	0.0055137	conserved hypothetical protein
AFLA_065280	2.2048	0.643807	0.00274758	tyrosinase domain protein
AFLA_098120	2.19792	0.369638	4.37196e-08	conserved hypothetical protein
AFLA_016320	2.1974	0.624829	0.0020492	ToxD-like zinc binding oxidoreductase, putative
AFLA_064250	2.19406	0.486217	5.04791e-05	phenol 2-monooxygenase, putative
AFLA_007830	2.19339	0.273473	3.86252e-14	conserved hypothetical protein
AFLA_104830	2.19241	0.669919	0.00442573	integral membrane protein Pth11-like, putative
AFLA_066380	2.19136	0.934292	0.0486928	nf kappa B inhibitor I-kappa-B, putative
AFLA_021470	2.18861	0.721341	0.0088104	conserved hypothetical protein
AFLA_123220	2.18824	0.507995	0.000116892	aldo-keto reductase, putative
AFLA_107880	2.18735	0.432274	4.40037e-06	facilitator of iron transport 3 precursor, putative
AFLA_074840	2.18582	0.587918	0.00104026	amino acid transporter, putative
AFLA_089860	2.18464	0.251416	1.66251e-16	lipase 1 precursor, putative
AFLA_070230	2.18218	0.36786	4.73812e-08	hypothetical protein AFLA_070230
AFLA_085010	2.17877	0.702617	0.00731631	conserved hypothetical protein
AFLA_025720	2.17643	0.283063	4.79902e-13	C6 transcription factor NosA
AFLA_040200	2.17458	0.426431	3.64994e-06	hydroxyacyl dehydrogenase, putative
AFLA_139630	2.17393	0.503793	0.000113727	ABC multidrug transporter, putative
AFLA_060920	2.17129	0.440449	8.07432e-06	hypothetical protein AFLA_060920
AFLA_124170	2.16985	0.736414	0.0111583	conserved hypothetical protein
AFLA_069610	2.16836	0.597551	0.00141132	conserved hypothetical protein
AFLA_004140	2.16779	0.917018	0.0468204	hypothetical protein AFLA_004140
AFLA_083730	2.16731	0.305859	3.62271e-11	epoxide hydrolase, putative
AFLA_097910	2.16502	0.650969	0.00375936	conserved hypothetical protein
AFLA_038070	2.16468	0.256404	1.31642e-15	conserved hypothetical protein
AFLA_058920	2.16432	0.349383	1.04847e-08	hypothetical protein AFLA_058920
AFLA_029420	2.16421	0.320146	3.21749e-10	dipeptidyl-peptidase II, putative
AFLA_012060	2.15978	0.799003	0.0211237	choline oxidase (CodA), putative
AFLA_019570	2.15923	0.328928	1.10074e-09	efflux pump antibiotic resistance protein, putative
AFLA_020860	2.15694	0.778832	0.0178895	RTA1 domain protein, putative
AFLA_087510	2.15661	0.346505	8.8251e-09	conserved hypothetical protein
AFLA_004170	2.15271	0.520164	0.00022683	cyanamide hydratase, putative
AFLA_126410	2.15068	0.399074	8.60919e-07	endoglucanase-1 precursor, putative
AFLA_001710	2.14963	0.281999	7.8736e-13	aldo-keto reductase, putative
AFLA_125310	2.14848	0.886145	0.0409301	NmrA-like family protein
AFLA_118270	2.14745	0.609592	0.00200763	beta-lactamase
AFLA_108310	2.14369	0.391501	5.5117e-07	conserved hypothetical protein
AFLA_054050	2.14247	0.335128	3.20334e-09	ABC multidrug transporter, putative
AFLA_039330	2.14167	0.310045	1.21616e-10	conserved hypothetical protein
AFLA_123580	2.14114	0.266668	3.67506e-14	hypothetical protein AFLA_123580
AFLA_061070	2.14003	0.246382	1.708e-16	hmg-CoA reductase, putative
AFLA_001280	2.1374	0.494362	0.000109985	isoflavone reductase family protein CipA, putative
AFLA_121690	2.13599	0.39929	1.0589e-06	conserved hypothetical protein
AFLA_039190	2.13589	0.423169	4.67766e-06	conserved hypothetical protein
AFLA_020640	2.1353	0.323006	8.21917e-10	conserved hypothetical protein
AFLA_019190	2.13118	0.468585	4.34179e-05	aspartyl protease, putative
AFLA_046520	2.13114	0.289371	5.21733e-12	GTP binding protein (Bud4), putative
AFLA_036390	2.12755	0.777075	0.019376	conserved hypothetical protein
AFLA_072590	2.1241	0.757608	0.0163434	conserved hypothetical protein
AFLA_010630	2.12333	0.353261	3.01931e-08	ABC multidrug transporter SidT
AFLA_121390	2.12043	0.893291	0.0458179	conserved hypothetical protein
AFLA_127480	2.1204	0.42376	5.7456e-06	MFS multidrug transporter, putative
AFLA_138320	2.11784	0.459058	3.31788e-05	conserved hypothetical protein
AFLA_053630	2.11693	0.824263	0.0294489	short-chain dehydrogenase, putative
AFLA_045370	2.11497	0.337179	6.61449e-09	ankyrin, putative
AFLA_021350	2.11378	0.309873	2.14454e-10	transulfuration enzyme family protein, putative
AFLA_011200	2.11282	0.713407	0.0107065	alpha-ketoglutarate-dependent sulfonate dioxygenase, putative
AFLA_014070	2.11068	0.774108	0.0199167	monocarboxylate transporter, putative
AFLA_116210	2.10816	0.358394	6.249e-08	O-methyltransferase, putative
AFLA_102560	2.10759	0.489182	0.000116617	pyoverdine/dityrosine biosynthesis protein, putative
AFLA_123650	2.10673	0.38584	5.97453e-07	glutathione synthetase, putative
AFLA_073770	2.10659	0.284848	4.19272e-12	conserved hypothetical protein
AFLA_013440	2.09773	0.728075	0.0133338	rhamnosidase B, putative
AFLA_057560	2.09708	0.580601	0.00149075	conserved hypothetical protein
AFLA_060030	2.09626	0.392066	1.07312e-06	hypothetical protein AFLA_060030
AFLA_118210	2.09555	0.418801	5.7456e-06	nucleoside-diphosphate-sugar epimerase, putative
AFLA_094450	2.09493	0.396963	1.5168e-06	aspartic endopeptidase Pep1/aspergillopepsin F
AFLA_032580	2.09453	0.345108	2.1681e-08	cell division control protein (Cdc15), putative
AFLA_113540	2.09443	0.359221	8.30584e-08	conserved hypothetical protein
AFLA_062290	2.09441	0.314332	5.95691e-10	ankyrin repeat-containing protein, putative
AFLA_097780	2.09185	0.359327	8.72834e-08	isoamyl alcohol oxidase, putative
AFLA_049160	2.09174	0.41023	3.65702e-06	steroid monooxygenase, putative
AFLA_026090	2.09111	0.301281	9.70422e-11	hypothetical protein AFLA_026090
AFLA_000830	2.09057	0.298782	6.73182e-11	conserved hypothetical protein
AFLA_070590	2.08926	0.393998	1.34148e-06	alanyl-tRNA synthetase, putative
AFLA_001820	2.08493	0.517472	0.000338828	hypothetical protein AFLA_001820
AFLA_017800	2.08416	0.291293	2.23697e-11	SH3 domain protein
AFLA_070430	2.08349	0.463633	5.47659e-05	guanine nucleotide exchange factor, putative
AFLA_009520	2.07782	0.412887	5.02861e-06	conserved hypothetical protein
AFLA_070400	2.07768	0.499307	0.00020795	conserved hypothetical protein
AFLA_099220	2.07694	0.243463	6.28998e-16	conserved hypothetical protein
AFLA_105270	2.07399	0.389503	1.19707e-06	conserved hypothetical protein
AFLA_064320	2.07174	0.779279	0.023647	oligopeptide transporter, putative
AFLA_116630	2.06602	0.412301	5.561e-06	(S)-2-hydroxy-acid oxidase, putative
AFLA_127190	2.06318	0.383327	8.9181e-07	hypothetical protein AFLA_127190
AFLA_121720	2.05568	0.526869	0.000540356	conserved hypothetical protein
AFLA_125580	2.05515	0.455364	5.03436e-05	conserved hypothetical protein
AFLA_076770	2.05423	0.350612	7.15116e-08	fructose-2,6-bisphosphatase
AFLA_051080	2.05189	0.279233	5.85638e-12	c-14 sterol reductase
AFLA_038940	2.05062	0.391011	1.78223e-06	short-chain dehydrogenase/reductase, putative
AFLA_059380	2.04856	0.369709	3.94613e-07	integral membrane protein
AFLA_077390	2.04743	0.546456	0.000938499	conserved hypothetical protein
AFLA_057810	2.04497	0.683442	0.0098896	conserved hypothetical protein
AFLA_096050	2.04213	0.346018	5.62949e-08	protein RDR1, putative
AFLA_138560	2.03747	0.270144	1.43255e-12	cholestenol delta-isomerase, putative
AFLA_117670	2.03684	0.33593	2.24017e-08	glycosyl transferase, putative
AFLA_031850	2.03552	0.309908	1.07845e-09	eukaryotic translation initiation factor subunit, putative
AFLA_063690	2.03486	0.638126	0.00569159	conserved hypothetical protein
AFLA_014370	2.03401	0.201052	3.28059e-22	homogentisate 1,2-dioxygenase, putative
AFLA_011780	2.03287	0.335006	2.17902e-08	hypothetical protein AFLA_011780
AFLA_114200	2.03284	0.620159	0.0043587	hypothetical protein AFLA_114200
AFLA_009790	2.03111	0.863452	0.0479813	conserved hypothetical protein
AFLA_112470	2.02957	0.338084	3.15316e-08	cobalamin-independent methionine synthase MetH/D
AFLA_091670	2.02948	0.313404	1.93247e-09	metalloreductase, putative
AFLA_023420	2.02768	0.331377	1.62287e-08	fungal specific transcription factor, putative
AFLA_034800	2.02562	0.53495	0.000817748	thermophilic desulfurizing enzyme family protein
AFLA_123850	2.02421	0.502092	0.000335778	conserved hypothetical protein
AFLA_131360	2.02103	0.349245	1.0591e-07	hypothetical protein AFLA_131360
AFLA_040990	2.01637	0.764282	0.0248659	conserved hypothetical protein
AFLA_123490	2.0158	0.30856	1.34733e-09	glycosyl transferase, putative
AFLA_057050	2.01514	0.59647	0.00318932	conserved hypothetical protein
AFLA_086850	2.01432	0.48423	0.000208799	conserved hypothetical protein
AFLA_119160	2.01371	0.528996	0.000760516	conserved hypothetical protein
AFLA_110150	2.01233	0.334459	2.9248e-08	conserved hypothetical protein
AFLA_003770	2.01115	0.417246	1.32637e-05	ankyrin repeat-containing protein, putative
AFLA_067780	2.01057	0.294709	2.13714e-10	serine palmitoyltransferase 2, putative
AFLA_110130	2.00992	0.311444	2.21306e-09	ATP synthase subunit ATP9, putative
AFLA_097680	2.0094	0.515344	0.000545271	C6 transcription factor, putative
AFLA_107800	2.00379	0.233236	3.79218e-16	exo-beta-1,3-glucanase, putative
AFLA_010700	2.00366	0.600341	0.00362108	conserved hypothetical protein
AFLA_134130	2.00086	0.301702	7.21216e-10	methylenetetrahydrofolate reductase, putative
AFLA_020050	1.99545	0.798753	0.0346124	alpha-ketoglutarate-dependent sulfonate dioxygenase, putative
AFLA_008880	1.99514	0.310296	2.56678e-09	zinc-containing alcohol dehydrogenase, putative
AFLA_033490	1.99322	0.362481	4.88786e-07	nitrilase
AFLA_086990	1.99273	0.305378	1.41395e-09	cell wall protein, putative
AFLA_067860	1.99219	0.263435	1.23607e-12	tyrosinase, putative
AFLA_027310	1.98931	0.363759	5.70907e-07	fructose-1,6-bisphosphatase Fbp1, putative
AFLA_104710	1.98847	0.428001	2.87506e-05	conserved hypothetical protein
AFLA_084360	1.98762	0.321899	1.17624e-08	acyl-CoA thioesterase II
AFLA_122170	1.98696	0.404927	8.96041e-06	lipase/esterase family protein, putative
AFLA_131880	1.98326	0.472032	0.000177604	catecholamine-O-methyltransferase, putative
AFLA_052290	1.98041	0.555348	0.00174105	conserved hypothetical protein
AFLA_087500	1.97901	0.424153	2.62984e-05	ATP-dependent DNA helicase, putative
AFLA_125510	1.97859	0.678583	0.0121151	caffeine resistance protein, putative
AFLA_097490	1.97267	0.380828	2.45317e-06	conserved hypothetical protein
AFLA_125900	1.96761	0.318258	1.1267e-08	metalloproteinase, putative
AFLA_010050	1.96723	0.71581	0.0189121	alcohol dehydrogenase, putative
AFLA_097710	1.96705	0.551783	0.00174608	oxalate/formate antiporter, putative
AFLA_115990	1.96463	0.366447	9.9589e-07	conserved hypothetical protein
AFLA_085640	1.96092	0.461556	0.000148061	hypothetical protein AFLA_085640
AFLA_066060	1.9584	0.581649	0.00330812	AMP-binding enzyme, putative
AFLA_040430	1.95615	0.293679	6.02463e-10	tripeptidyl-peptidase (TppA), putative
AFLA_002090	1.95592	0.294709	6.99042e-10	extracellular serine carboxypeptidase, putative
AFLA_082750	1.95386	0.561341	0.00229957	hypothetical protein AFLA_082750
AFLA_077220	1.95358	0.701018	0.0170879	NADPH flavin oxidoreductase, putative
AFLA_086150	1.95278	0.63218	0.00756729	conserved hypothetical protein
AFLA_010990	1.95168	0.390077	5.75091e-06	glucose-methanol-choline (gmc) oxidoreductase, putative
AFLA_063230	1.94968	0.307955	4.66408e-09	monocarboxylate transporter, putative
AFLA_069910	1.94947	0.279925	8.31855e-11	conserved hypothetical protein
AFLA_045170	1.94931	0.272253	2.17428e-11	alpha/beta hydrolase, putative
AFLA_062990	1.94676	0.611625	0.00579091	1-aminocyclopropane-1-carboxylate oxidase, putative
AFLA_077440	1.94493	0.445267	9.19112e-05	threonine aldolase, putative
AFLA_019010	1.94271	0.392288	7.29433e-06	C2H2 finger domain protein, putative
AFLA_134790	1.94144	0.319814	2.15323e-08	pyruvate dehydrogenase kinase
AFLA_137330	1.94118	0.469275	0.000228536	efflux pump antibiotic resistance protein, putative
AFLA_002850	1.94104	0.633455	0.00808489	calcium binding protein Caleosin, putative
AFLA_087240	1.93865	0.282979	1.7711e-10	glutathione S-transferase, putative
AFLA_073810	1.93848	0.579816	0.00355489	serine/threonine protein kinase, putative
AFLA_126500	1.93807	0.290343	5.54334e-10	hypothetical protein AFLA_126500
AFLA_041900	1.93441	0.29463	1.0945e-09	amidase family protein
AFLA_057570	1.93131	0.431318	5.85309e-05	conserved hypothetical protein
AFLA_006630	1.9298	0.326632	5.42917e-08	high-affinity iron transporter FtrA
AFLA_057480	1.92831	0.462554	0.000202052	hypothetical protein AFLA_057480
AFLA_110200	1.92772	0.772193	0.0347448	hypothetical protein AFLA_110200
AFLA_134330	1.92602	0.347208	3.8177e-07	conserved hypothetical protein
AFLA_004830	1.92527	0.281868	2.02672e-10	endoplasmic reticulum-resident kdel protein, putative
AFLA_136380	1.92459	0.81651	0.0474182	conserved hypothetical protein
AFLA_103210	1.92402	0.336592	1.55525e-07	mating-type protein MAT alpha 1
AFLA_121210	1.92362	0.678541	0.015092	conserved hypothetical protein
AFLA_067650	1.92125	0.439467	9.06691e-05	beta-carotene dioxygenase, putative
AFLA_020800	1.91892	0.313184	1.55273e-08	conserved hypothetical protein
AFLA_027550	1.9175	0.280409	1.92679e-10	hypothetical protein AFLA_027550
AFLA_034200	1.91747	0.246124	2.23235e-13	2-heptaprenyl-1,4-naphthoquinone methyltransferase, putative
AFLA_116410	1.91521	0.37647	3.86471e-06	conserved hypothetical protein
AFLA_057730	1.91432	0.465491	0.0002497	DUF1275 domain protein
AFLA_023530	1.91331	0.463398	0.000234908	alcohol dehydrogenase, putative
AFLA_118490	1.913	0.272957	6.24144e-11	hypothetical protein AFLA_118490
AFLA_090010	1.9122	0.301152	4.18155e-09	conserved hypothetical protein
AFLA_014040	1.90938	0.786621	0.0407252	hypothetical protein AFLA_014040
AFLA_032430	1.90714	0.429733	6.89241e-05	conserved hypothetical protein
AFLA_024250	1.90687	0.352931	8.02178e-07	general amidase, putative
AFLA_009270	1.9062	0.261515	8.89041e-12	conserved hypothetical protein
AFLA_123710	1.90095	0.422515	5.35468e-05	fatty acid repression mutant protein, putative
AFLA_011060	1.89992	0.707731	0.0221406	conserved hypothetical protein
AFLA_040310	1.89524	0.333656	1.89342e-07	poly(A) polymerase pla1, putative
AFLA_069880	1.89286	0.762978	0.0360557	conserved hypothetical protein
AFLA_104720	1.89174	0.468079	0.00032395	conserved hypothetical protein
AFLA_119710	1.89158	0.304278	9.17334e-09	hydroxymethylglutaryl-CoA synthase, putative
AFLA_076020	1.8915	0.396244	1.63318e-05	Tropomyosin-1, putative
AFLA_030370	1.89081	0.408395	3.09453e-05	cinnamoyl-CoA reductase, putative
AFLA_128550	1.88869	0.262439	1.68949e-11	proline utilization protein PrnX, putative
AFLA_115060	1.88594	0.385224	9.45047e-06	hypothetical protein AFLA_115060
AFLA_021920	1.88505	0.233073	2.31239e-14	cellular morphogenesis protein Boi1-like, putative
AFLA_036780	1.8838	0.384293	9.1827e-06	general amidase GmdA, putative
AFLA_011240	1.88351	0.437278	0.000116964	conserved hypothetical protein
AFLA_070600	1.88241	0.6	0.00660784	conserved hypothetical protein
AFLA_109070	1.88161	0.572092	0.00421623	ankyrin repeat-containing protein, putative
AFLA_107090	1.87706	0.623166	0.00935623	conserved hypothetical protein
AFLA_004280	1.87372	0.513598	0.00132278	C6 transcription factor, putative
AFLA_059820	1.87331	0.221856	1.3062e-15	conserved hypothetical protein
AFLA_043580	1.87231	0.436332	0.000124504	hypothetical protein AFLA_043580
AFLA_054480	1.87004	0.455744	0.000258874	conserved hypothetical protein
AFLA_058690	1.86886	0.730127	0.030003	sugar transporter, putative
AFLA_122060	1.86633	0.705508	0.0244209	short-chain dehydrogenase, putative
AFLA_004030	1.86565	0.260645	2.19886e-11	hypothetical protein AFLA_004030
AFLA_031050	1.86517	0.455423	0.000266007	conserved hypothetical protein
AFLA_033590	1.86426	0.289678	2.47844e-09	NADPH oxidase (NoxA), putative
AFLA_019740	1.86382	0.387422	1.37904e-05	multidrug resistance protein 1, 2, putative
AFLA_060600	1.86364	0.387375	1.37904e-05	hypothetical protein AFLA_060600
AFLA_138050	1.86323	0.284219	1.16369e-09	flavonoid 3-hydroxylase, putative
AFLA_086100	1.86192	0.293417	4.26319e-09	hypothetical protein AFLA_086100
AFLA_081790	1.85825	0.60447	0.00787576	phenol 2-monooxygenase, putative
AFLA_070060	1.85772	0.315338	5.96312e-08	conserved hypothetical protein
AFLA_025820	1.85649	0.274799	3.30139e-10	NAD dependent epimerase/dehydratase, putative
AFLA_011310	1.85572	0.482411	0.00065869	vps9-ankyrin repeat-containing protein, putative
AFLA_119540	1.85059	0.208285	3.18395e-17	phosphomevalonate kinase
AFLA_069530	1.84941	0.459477	0.000343974	conserved hypothetical protein
AFLA_134250	1.84909	0.26515	7.80662e-11	UMTA methyltransferase family protein
AFLA_137360	1.84862	0.451584	0.00026734	conserved hypothetical protein
AFLA_059610	1.84852	0.717451	0.0288958	conserved hypothetical protein
AFLA_083270	1.84836	0.276835	5.4962e-10	GABA permease, putative
AFLA_066100	1.84754	0.222195	3.78202e-15	conserved hypothetical protein
AFLA_065720	1.84657	0.273393	3.32979e-10	aldehyde dehydrogenase, putative
AFLA_060340	1.84578	0.33324	3.98389e-07	conserved hypothetical protein
AFLA_005070	1.84009	0.55104	0.00360227	alcohol dehydrogenase, putative
AFLA_110370	1.8377	0.418843	8.49039e-05	S-adenosyl-methionine-sterol-C- methyltransferase putative
AFLA_038300	1.83767	0.379603	1.20437e-05	sugar transporter, putative
AFLA_075930	1.83396	0.705828	0.0274215	C4-dicarboxylate transporter/malic acid transport protein, putative
AFLA_110160	1.82906	0.2308	7.96258e-14	extracellular dipeptidyl-peptidase Dpp4
AFLA_046500	1.82803	0.473699	0.000629624	carboxylesterase, putative
AFLA_008200	1.82793	0.566005	0.00503363	hypothetical protein AFLA_008200
AFLA_123410	1.8267	0.366091	6.12914e-06	GPI anchored cell wall protein, putative
AFLA_035950	1.82652	0.298858	1.69655e-08	LaeA-like methyltransferase, putative
AFLA_101240	1.82631	0.359776	4.07079e-06	vacuolar carboxypeptidase Cps1, putative
AFLA_034980	1.82613	0.380066	1.41612e-05	hypothetical protein AFLA_034980
AFLA_136370	1.82611	0.292088	7.49083e-09	alcohol dehydrogenase, putative
AFLA_108050	1.826	0.343689	1.27316e-06	conserved hypothetical protein
AFLA_013350	1.82081	0.234383	2.64518e-13	hypothetical protein AFLA_013350
AFLA_111590	1.82081	0.27518	7.91784e-10	aldo-keto reductase, putative
AFLA_102480	1.81445	0.429906	0.000165015	isoamyl alcohol oxidase
AFLA_096530	1.81308	0.717885	0.0325233	peroxisomal biogenesis factor, putative
AFLA_010460	1.81267	0.476145	0.000760193	conserved hypothetical protein
AFLA_078360	1.81212	0.629091	0.013357	conserved hypothetical protein
AFLA_064860	1.81125	0.252514	1.99728e-11	nuclease S1 precursor, putative
AFLA_039720	1.81046	0.442474	0.000269448	conserved hypothetical protein
AFLA_038720	1.81019	0.539213	0.00340865	geranylgeranyl diphosphate synthase, putative
AFLA_121870	1.81011	0.44554	0.000299189	hypothetical protein AFLA_121870
AFLA_013410	1.80835	0.437543	0.000231628	conserved hypothetical protein
AFLA_001000	1.80728	0.314789	1.35445e-07	conserved hypothetical protein
AFLA_003810	1.80488	0.322004	2.80339e-07	endonuclease/exonuclease/phosphatase family protein
AFLA_054360	1.80431	0.450151	0.000365328	conserved hypothetical protein
AFLA_040060	1.80272	0.432384	0.000202052	TPR domain protein
AFLA_108090	1.80085	0.438401	0.00025443	conserved hypothetical protein
AFLA_110360	1.80008	0.568368	0.00605955	hypothetical protein AFLA_110360
AFLA_100200	1.79876	0.256922	6.5458e-11	conserved hypothetical protein
AFLA_026660	1.79721	0.370603	1.16e-05	stress responsive A/B barrel domain protein
AFLA_016980	1.79698	0.334253	9.21096e-07	conserved hypothetical protein
AFLA_072280	1.796	0.477864	0.000900593	hypothetical protein AFLA_072280
AFLA_069890	1.79438	0.333482	8.98494e-07	NACHT and WD40 domain protein
AFLA_050300	1.79286	0.324299	4.18942e-07	HMG box protein, putative
AFLA_051540	1.79275	0.287242	7.97058e-09	calnexin
AFLA_067330	1.79246	0.316959	2.15582e-07	conserved hypothetical protein
AFLA_056170	1.79181	0.32037	2.99451e-07	spore-specific catalase CatA
AFLA_099150	1.78806	0.379166	2.10916e-05	thioredoxin m(mitochondrial)-type, putative
AFLA_074700	1.78665	0.386514	3.18896e-05	conserved hypothetical protein
AFLA_077090	1.78366	0.60808	0.0115851	glycosyl hydrolase, putative
AFLA_041890	1.78206	0.267835	6.30603e-10	conserved hypothetical protein
AFLA_099850	1.77955	0.283255	6.26226e-09	myosin type II heavy chain, putative
AFLA_084010	1.77938	0.418914	0.000148577	lactam utilization protein LamB
AFLA_061060	1.77572	0.353678	5.32173e-06	hypothetical protein AFLA_061060
AFLA_049150	1.77427	0.40316	8.0394e-05	very-long-chain acyl-CoA synthetase family protein (CefD1), putative
AFLA_124330	1.76893	0.364065	1.11493e-05	short chain oxidoreductase/dehydrogenase, putative
AFLA_090090	1.76599	0.418207	0.000163956	conserved hypothetical protein
AFLA_099100	1.76285	0.496044	0.00180889	conserved hypothetical protein
AFLA_066410	1.76002	0.753428	0.0497399	ATP-grasp superfamily protein
AFLA_080790	1.75924	0.332249	1.39424e-06	TPR domain protein
AFLA_067790	1.75858	0.313512	2.74029e-07	acetoacetyl-CoA synthase
AFLA_063120	1.75758	0.430276	0.000276562	isoamyl alcohol oxidase, putative
AFLA_120480	1.75666	0.693494	0.0319501	conserved hypothetical protein
AFLA_050460	1.75249	0.386147	4.52861e-05	hypothetical protein AFLA_050460
AFLA_029880	1.75048	0.275828	4.25363e-09	FAD dependent oxidoreductase, putative
AFLA_065580	1.74947	0.522096	0.00347601	conserved hypothetical protein
AFLA_085480	1.74407	0.237474	6.0226e-12	cell wall glucanase, putative
AFLA_107410	1.74284	0.730748	0.0446403	glucose-methanol-choline (gmc) oxidoreductase, putative
AFLA_065410	1.74243	0.317539	5.18999e-07	conserved hypothetical protein
AFLA_134470	1.7422	0.45236	0.000647642	MFS multidrug transporter, putative
AFLA_110340	1.74174	0.247711	5.322e-11	conserved hypothetical protein
AFLA_008740	1.74027	0.597133	0.0121625	oxidoreductase, short chain dehydrogenase/reductase family
AFLA_129170	1.74021	0.432674	0.000347762	conserved hypothetical protein
AFLA_064300	1.7398	0.392708	7.11613e-05	fructosyl amino acid oxidase, putative
AFLA_034810	1.73859	0.390429	6.49626e-05	hypothetical protein AFLA_034810
AFLA_083900	1.73759	0.303359	1.45913e-07	DEAD box RNA helicase HelA, putative
AFLA_093100	1.73752	0.353549	8.64905e-06	hypothetical protein AFLA_093100
AFLA_114940	1.73546	0.255986	2.84059e-10	hypothetical protein AFLA_114940
AFLA_075420	1.73436	0.39109	6.98963e-05	homeobox protein meis, putative
AFLA_002830	1.7326	0.482839	0.00161105	alpha,alpha-trehalose-phosphate synthase subunit, putative
AFLA_138590	1.7307	0.425653	0.00029567	ThiJ/PfpI family protein
AFLA_094850	1.73045	0.219565	1.11647e-13	glucose-methanol-choline (gmc) oxidoreductase, putative
AFLA_024790	1.73027	0.330425	1.84971e-06	conserved hypothetical protein
AFLA_099710	1.73007	0.255411	2.9363e-10	oxidoreductase, short-chain dehydrogenase/reductase family
AFLA_053290	1.72768	0.555036	0.00706397	hypothetical protein AFLA_053290
AFLA_119700	1.72738	0.52097	0.00388052	alpha-1,2-mannosidase family protein
AFLA_066460	1.72399	0.404656	0.000141224	developmental regulator AflYf / VeA
AFLA_025930	1.72372	0.272846	5.0577e-09	ABC transporter, putative
AFLA_030100	1.72367	0.257007	4.53918e-10	PH domain protein
AFLA_074320	1.7228	0.534151	0.00510002	conserved hypothetical protein
AFLA_138550	1.72224	0.586231	0.0114264	O-methyltransferase, putative
AFLA_083400	1.71975	0.34975	8.5504e-06	Auxin Efflux Carrier superfamily
AFLA_133370	1.71327	0.371721	3.38088e-05	hypothetical protein AFLA_133370
AFLA_043480	1.7128	0.32323	1.36758e-06	conserved hypothetical protein
AFLA_095200	1.71204	0.599077	0.0141631	conserved hypothetical protein
AFLA_012870	1.70801	0.402497	0.000151092	conserved hypothetical protein
AFLA_010820	1.70799	0.599493	0.0145018	hypothetical protein AFLA_010820
AFLA_082720	1.70734	0.312582	5.92221e-07	fatty acid elongase (Gig30), putative
AFLA_099800	1.70609	0.342257	6.26038e-06	hypothetical protein AFLA_099800
AFLA_035980	1.70501	0.353471	1.30656e-05	conserved hypothetical protein
AFLA_052830	1.70445	0.344897	7.62968e-06	SprT family metallopeptidase, putative
AFLA_052460	1.70397	0.227197	1.94797e-12	PE repeat family protein
AFLA_018440	1.7028	0.288569	5.655e-08	SNF2 family helicase/ATPase PasG, putative
AFLA_125360	1.70093	0.53407	0.0057568	hypothetical protein AFLA_125360
AFLA_038210	1.70046	0.613134	0.017711	C6 transcription factor, putative
AFLA_076990	1.69485	0.360203	2.21264e-05	alpha-ketoglutarate-dependent taurine dioxygenase
AFLA_072810	1.69408	0.493625	0.00268684	conserved hypothetical protein
AFLA_026360	1.6939	0.32484	2.06292e-06	conserved hypothetical protein
AFLA_068680	1.6922	0.269531	6.38255e-09	P-type calcium ATPase, putative
AFLA_105770	1.69205	0.435184	0.000567075	conserved hypothetical protein
AFLA_035620	1.69158	0.227548	3.16813e-12	Hsp70 chaperone BiP/Kar2, putative
AFLA_077270	1.69079	0.326708	2.50871e-06	NADH-dependent flavin oxidoreductase, putative
AFLA_029270	1.69032	0.379063	6.33168e-05	hypothetical protein AFLA_029270
AFLA_028320	1.68947	0.228261	4.01632e-12	vanillin dehydrogenase, putative
AFLA_090500	1.68638	0.233019	1.28451e-11	mitochondrial phosphate carrier protein, putative
AFLA_107900	1.68517	0.667592	0.0326217	conserved hypothetical protein
AFLA_026800	1.68462	0.376328	5.88295e-05	conserved hypothetical protein
AFLA_045750	1.68311	0.277643	2.25281e-08	antigenic mitochondrial protein HSP60, putative
AFLA_067140	1.68148	0.396484	0.000152598	hypothetical protein AFLA_067140
AFLA_053280	1.68018	0.300609	3.04914e-07	conserved hypothetical protein
AFLA_104820	1.68007	0.271666	1.11631e-08	cytochrome P450 monooxygenase, putative
AFLA_035160	1.67757	0.389859	0.000118777	tyrosine decarboxylase, putative
AFLA_052470	1.67676	0.307786	6.34985e-07	gamma-glutamyltranspeptidase
AFLA_067640	1.67664	0.385422	9.88202e-05	alternative NADH-dehydrogenase
AFLA_122210	1.6757	0.40339	0.000213478	oxidoreductase, putative
AFLA_039870	1.6754	0.371216	5.03436e-05	histidine acid phosphatase, putative
AFLA_110000	1.67515	0.402924	0.00021074	MFS multidrug transporter, putative
AFLA_099820	1.67416	0.591944	0.0153521	conserved hypothetical protein
AFLA_108030	1.67033	0.338186	7.73469e-06	conserved hypothetical protein
AFLA_108360	1.66894	0.361309	3.23583e-05	integral membrane protein, putative
AFLA_060020	1.66804	0.533227	0.00677334	PKS-like enzyme, putative
AFLA_066920	1.66746	0.69331	0.0427008	alcohol dehydrogenase, putative
AFLA_110900	1.6674	0.27817	3.30569e-08	conserved hypothetical protein
AFLA_018100	1.66637	0.232455	2.04669e-11	6-phosphogluconate dehydrogenase family protein
AFLA_014480	1.66606	0.378337	7.95363e-05	3-oxoacyl
AFLA_039200	1.66408	0.251323	7.70863e-10	cytochrome P450, putative
AFLA_064240	1.66381	0.456141	0.00132498	nonribosomal peptide synthase, putative
AFLA_089580	1.66338	0.618566	0.0218786	conserved hypothetical protein
AFLA_040120	1.6606	0.248825	5.57862e-10	flavohemoprotein
AFLA_064650	1.6578	0.706732	0.0486705	conserved hypothetical protein
AFLA_004090	1.65592	0.220457	1.80027e-12	conserved hypothetical protein
AFLA_116240	1.65391	0.291638	1.98774e-07	hypothetical protein AFLA_116240
AFLA_116260	1.65389	0.518355	0.00566846	N-hydroxyarylamine O-acetyltransferase, putative
AFLA_135320	1.65251	0.326911	4.50938e-06	MFS multidrug transporter, putative
AFLA_020010	1.64815	0.344965	1.60822e-05	hypothetical protein AFLA_020010
AFLA_044550	1.64767	0.345011	1.62189e-05	carbamoyl-phosphate synthase, large subunit
AFLA_080900	1.64746	0.261978	6.0516e-09	aspartyl-tRNA synthetase, cytoplasmic
AFLA_014820	1.64685	0.270968	2.07643e-08	conserved hypothetical protein
AFLA_037390	1.64502	0.697723	0.0473816	conserved hypothetical protein
AFLA_084650	1.64059	0.324181	4.38964e-06	palmitoyltransferase with autoacylation activity Pfa4, putative
AFLA_116980	1.64058	0.277443	5.28007e-08	conserved hypothetical protein
AFLA_062760	1.63885	0.392592	0.000198025	alcohol dehydrogenase, putative
AFLA_091270	1.63872	0.249296	1.04399e-09	fumarate hydratase, putative
AFLA_073730	1.63836	0.241797	2.90941e-10	Rho GTPase activator (Bem2), putative
AFLA_015580	1.63807	0.385034	0.000144823	sorbitol/xylulose reductase Sou1-like, putative
AFLA_137920	1.63481	0.476928	0.00272179	MFS siderophore iron transporter, putative
AFLA_116600	1.62869	0.55583	0.0116867	dimethylallyl tryptophan synthase, putative
AFLA_080820	1.62836	0.348151	2.50418e-05	protein phosphatase 2C, putative
AFLA_063720	1.62779	0.628252	0.0279503	conserved hypothetical protein
AFLA_070660	1.62758	0.599676	0.0205344	conserved hypothetical protein
AFLA_020940	1.62297	0.434778	0.000987018	conserved hypothetical protein
AFLA_004870	1.62024	0.57916	0.0166028	cytochrome P450, putative
AFLA_062920	1.61979	0.336398	1.35606e-05	conserved hypothetical protein
AFLA_004970	1.61739	0.304253	1.25362e-06	fatty acid elongase (Gns1), putative
AFLA_089790	1.61732	0.375835	0.000118777	conserved hypothetical protein
AFLA_108410	1.61649	0.314061	2.88974e-06	dipeptidase, putative
AFLA_092920	1.61587	0.553453	0.0120042	glucose-methanol-choline (gmc) oxidoreductase, putative
AFLA_028710	1.61378	0.298269	7.70702e-07	short chain type dehydrogenase, putative
AFLA_116700	1.61312	0.242091	5.95691e-10	mannan endo-1,6-alpha-mannosidase DCW1 precursor, putative
AFLA_121470	1.61237	0.373924	0.000114945	hscarg dehydrogenase, putative
AFLA_026970	1.61237	0.256539	6.16861e-09	conserved hypothetical protein
AFLA_045960	1.61157	0.399787	0.00033628	DUF221 domain protein, putative
AFLA_061050	1.61148	0.231641	8.73361e-11	conserved hypothetical protein
AFLA_061670	1.61143	0.293543	5.12829e-07	hypothetical protein AFLA_061670
AFLA_041620	1.61121	0.663926	0.0407487	aquaporin, putative
AFLA_034260	1.61065	0.353298	4.17514e-05	conserved hypothetical protein
AFLA_101630	1.61057	0.470015	0.00273138	conserved hypothetical protein
AFLA_074030	1.61036	0.544788	0.0108792	hypothetical protein AFLA_074030
AFLA_102580	1.61003	0.517707	0.00711759	conserved hypothetical protein
AFLA_129900	1.60991	0.230386	7.12107e-11	siderochrome-iron transporter MirC
AFLA_047130	1.60696	0.361596	6.73384e-05	conserved hypothetical protein
AFLA_139470	1.60521	0.287435	3.12817e-07	FAD dependent oxidoreductase, putative
AFLA_108720	1.59825	0.444157	0.00155645	ankyrin repeat protein
AFLA_087070	1.598	0.486898	0.0043039	DUF1338 domain protein
AFLA_027120	1.59796	0.285599	2.96065e-07	conserved hypothetical protein
AFLA_122050	1.59659	0.376453	0.000152561	conserved hypothetical protein
AFLA_045160	1.59652	0.260753	1.58934e-08	conserved hypothetical protein
AFLA_032030	1.59564	0.382752	0.000202052	hydroxymethylglutaryl-CoA synthase Erg13, putative
AFLA_060480	1.59507	0.264378	2.66108e-08	phenazine biosynthesis protein, putative
AFLA_110570	1.59505	0.321599	7.02527e-06	conserved hypothetical protein
AFLA_082700	1.59291	0.289648	4.88065e-07	conserved hypothetical protein
AFLA_107380	1.59225	0.269181	5.22479e-08	PWWP domain protein
AFLA_025060	1.59199	0.256948	1.04285e-08	GPI anchored protein, putative
AFLA_024160	1.59158	0.320657	6.90728e-06	kinesin light chain, putative
AFLA_113180	1.59107	0.33866	2.2854e-05	ubiquinone biosynthesis protein, putative
AFLA_035460	1.58879	0.455873	0.00227029	ketopantoate reductase family protein, putative
AFLA_116990	1.58769	0.344439	3.37559e-05	MFS monosaccharide transporter, putative
AFLA_122020	1.58732	0.379939	0.000195201	oxidoreductase, 2OG-Fe(II) oxygenase family, putative
AFLA_002540	1.587	0.305131	2.20727e-06	epoxide hydrolase, putative
AFLA_003780	1.58347	0.527858	0.00968244	choline/ethanolamine kinase, putative
AFLA_049110	1.58134	0.458004	0.00251389	sarcosine oxidase, putative
AFLA_016060	1.58063	0.512102	0.00761717	conserved hypothetical protein
AFLA_124150	1.58011	0.441388	0.00166021	conserved hypothetical protein
AFLA_111510	1.5794	0.333083	1.87868e-05	raffinose synthase protein Sip1, putative
AFLA_038190	1.57687	0.274549	1.34015e-07	conserved hypothetical protein
AFLA_086350	1.57451	0.461781	0.00288164	conserved hypothetical protein
AFLA_044060	1.57447	0.369706	0.000142119	C2H2 transcription factor (RfeC), putative
AFLA_134080	1.57329	0.345666	4.2932e-05	aryl-alcohol dehydrogenase Aad14, putative
AFLA_003090	1.57138	0.548737	0.0139357	conserved hypothetical protein
AFLA_057110	1.57016	0.615272	0.0305248	conserved hypothetical protein
AFLA_046360	1.56985	0.308281	3.77774e-06	acetyl-CoA carboxylase, putative
AFLA_049360	1.56917	0.281744	3.37779e-07	O-methyltransferase, putative
AFLA_049660	1.56864	0.545101	0.013441	conserved hypothetical protein
AFLA_000780	1.5684	0.260938	3.01931e-08	conserved hypothetical protein
AFLA_026040	1.56344	0.258183	2.33716e-08	class I alpha-mannosidase
AFLA_020610	1.56141	0.34746	5.47659e-05	conserved hypothetical protein
AFLA_110050	1.56111	0.437841	0.00174283	sodium P-type ATPase, putative
AFLA_053340	1.55929	0.341888	4.14007e-05	acetolactate synthase, putative
AFLA_053190	1.5577	0.278125	2.87009e-07	conserved hypothetical protein
AFLA_046210	1.55609	0.321821	1.23805e-05	conserved hypothetical protein
AFLA_003240	1.5554	0.360523	0.000114028	hypothetical protein AFLA_003240
AFLA_089570	1.55539	0.341256	4.19312e-05	2,3-diketo-5-methylthio-1-phosphopentane phosphatase, putative
AFLA_037590	1.55397	0.315957	8.52539e-06	conserved hypothetical protein
AFLA_092800	1.55348	0.340401	4.0903e-05	dynein heavy chain
AFLA_052900	1.55147	0.338138	3.70542e-05	hypothetical protein AFLA_052900
AFLA_071260	1.55088	0.246898	6.2753e-09	hypothetical protein AFLA_071260
AFLA_057430	1.54915	0.293	1.44753e-06	conserved hypothetical protein
AFLA_005650	1.54752	0.36772	0.000173054	choline transport protein Ctr, putative
AFLA_057610	1.54681	0.322225	1.4462e-05	peroxisomal copper amine oxidase
AFLA_066520	1.54565	0.588754	0.0256795	hypothetical protein AFLA_066520
AFLA_036320	1.54285	0.26542	9.1607e-08	cytochrome c oxidase assembly protein cox15
AFLA_023690	1.54052	0.30262	3.80468e-06	conserved hypothetical protein
AFLA_072930	1.53933	0.41882	0.00120828	monooxygenase, putative
AFLA_064220	1.53915	0.326146	2.07563e-05	conserved hypothetical protein
AFLA_089170	1.53783	0.316934	1.14751e-05	fatty acid synthase alpha subunit FasA
AFLA_046080	1.53594	0.362915	0.000158113	conserved hypothetical protein
AFLA_008820	1.53454	0.39309	0.000536444	conserved hypothetical protein
AFLA_084840	1.52507	0.276706	4.58732e-07	conserved hypothetical protein
AFLA_001910	1.52338	0.355179	0.000125399	hypothetical protein AFLA_001910
AFLA_059790	1.52218	0.392342	0.000583843	alcohol dehydrogenase, putative
AFLA_112790	1.52215	0.333539	4.0903e-05	acyl-CoA thioester hydrolase, putative
AFLA_124490	1.52003	0.349375	9.86141e-05	guanine deaminase, putative
AFLA_028840	1.51952	0.35897	0.000157744	C6 finger domain protein, putative
AFLA_050340	1.51868	0.268277	2.09056e-07	conserved hypothetical protein
AFLA_041930	1.518	0.270394	2.68144e-07	conserved hypothetical protein
AFLA_007430	1.51768	0.263367	1.20817e-07	conserved hypothetical protein
AFLA_100990	1.5168	0.593495	0.0302648	hypothetical protein AFLA_100990
AFLA_119040	1.51674	0.487636	0.00711273	muramidase, putative
AFLA_122070	1.51424	0.490704	0.00763234	conserved hypothetical protein
AFLA_130130	1.51377	0.263496	1.32997e-07	conserved hypothetical protein
AFLA_011370	1.51251	0.271352	3.31027e-07	conserved hypothetical protein
AFLA_115850	1.50956	0.316464	1.65665e-05	conserved hypothetical protein
AFLA_003900	1.50881	0.303583	6.69628e-06	RNA binding protein (Arp), putative
AFLA_136600	1.5084	0.251671	3.3137e-08	mitochondrial co-chaperone GrpE, putative
AFLA_057140	1.50839	0.273299	4.40052e-07	nucleoside-diphosphate-sugar epimerase, putative
AFLA_136260	1.50768	0.357059	0.000163972	glucooligosaccharide oxidase, putative
AFLA_065420	1.50624	0.359603	0.000187187	conserved hypothetical protein
AFLA_032060	1.50367	0.358476	0.000182701	hypothetical protein AFLA_032060
AFLA_052880	1.50194	0.422203	0.00178877	aspartate aminotransferase, putative
AFLA_064950	1.50187	0.303859	7.60604e-06	conserved hypothetical protein
AFLA_124160	1.49912	0.306991	9.97023e-06	conserved hypothetical protein
AFLA_133600	1.49872	0.441697	0.00303902	conserved hypothetical protein
AFLA_059520	1.49868	0.244453	1.52031e-08	hypothetical protein AFLA_059520
AFLA_075920	1.49699	0.621232	0.0422163	aldehyde reductase II
AFLA_100110	1.49538	0.280937	1.20829e-06	plasma membrane H+-ATPase Pma1
AFLA_057790	1.49496	0.373475	0.000373043	carboxylesterase, putative
AFLA_016160	1.49463	0.334416	6.06537e-05	conserved hypothetical protein
AFLA_119290	1.49261	0.258374	1.11565e-07	phosphofructokinase, putative
AFLA_027560	1.49181	0.283562	1.64453e-06	vacuolar protein sorting-associated protein vps13
AFLA_030470	1.49146	0.440903	0.00314429	Methionine synthase, vitamin-B12 independent, putative
AFLA_007020	1.49127	0.270995	4.79024e-07	citrate synthase (Cit1), putative
AFLA_105520	1.48643	0.578678	0.0294224	conserved hypothetical protein
AFLA_025920	1.48463	0.270383	5.10295e-07	mitochondrial distribution and morphology protein, putative
AFLA_041970	1.48377	0.248049	3.53894e-08	chitin binding protein, putative
AFLA_075100	1.48323	0.340335	9.57363e-05	conserved hypothetical protein
AFLA_097460	1.48166	0.464845	0.00571313	conserved hypothetical protein
AFLA_103240	1.48123	0.311284	1.7459e-05	hexaprenyl pyrophosphate synthetase Coq1, putative
AFLA_026310	1.48075	0.337377	8.43993e-05	conserved hypothetical protein
AFLA_008150	1.48013	0.380463	0.000563098	5-oxoprolinase, putative
AFLA_100310	1.47999	0.421927	0.00211069	oxidoreductase, putative
AFLA_039260	1.47956	0.24061	1.36142e-08	esterase, putative
AFLA_008520	1.47765	0.332836	6.8542e-05	alpha-amylase, putative
AFLA_030910	1.47662	0.507635	0.0123279	oxidoreductase, short chain dehydrogenase/reductase family
AFLA_037820	1.47562	0.382847	0.000640098	heat shock protein Hsp30-like, putative
AFLA_066020	1.47539	0.362093	0.00028622	12-oxophytodienoate reductase, putative
AFLA_083720	1.47397	0.32401	4.32988e-05	conserved hypothetical protein
AFLA_026410	1.47378	0.335467	8.28341e-05	C2H2 finger domain protein, putative
AFLA_019030	1.47293	0.309558	1.74689e-05	hypothetical protein AFLA_019030
AFLA_016880	1.46983	0.405777	0.00144481	ubiquitin conjugating enzyme, putative
AFLA_061040	1.4686	0.329837	6.50748e-05	alpha-xylosidase, putative
AFLA_011710	1.4685	0.32825	5.95516e-05	conserved hypothetical protein
AFLA_123420	1.46754	0.619737	0.0464024	hypothetical protein AFLA_123420
AFLA_078500	1.46724	0.237517	1.15925e-08	bZIP transcription factor, putative
AFLA_123230	1.4668	0.507896	0.0130749	ketoreductase, putative
AFLA_105720	1.46632	0.439352	0.00362108	hypothetical protein AFLA_105720
AFLA_031400	1.4648	0.239198	1.58354e-08	C2H2 transcription factor Swi5
AFLA_077260	1.46124	0.361815	0.000327265	aldo-keto reductase (YakC), putative
AFLA_053410	1.45968	0.494364	0.0109829	conserved hypothetical protein
AFLA_039180	1.45853	0.370463	0.000475571	MFS gliotoxin efflux transporter GliA
AFLA_070710	1.4563	0.276953	1.66523e-06	integral membrane protein
AFLA_069070	1.45593	0.322594	5.03436e-05	hypothetical protein AFLA_069070
AFLA_093350	1.45563	0.201774	1.50611e-11	WD repeat protein
AFLA_023920	1.45335	0.476565	0.00843615	hypothetical protein AFLA_023920
AFLA_091660	1.45282	0.28889	5.11515e-06	Ctr copper transporter, putative
AFLA_095430	1.4526	0.317989	4.01845e-05	conserved hypothetical protein
AFLA_059020	1.45077	0.448977	0.0050113	haloalkanoic acid dehalogenase, putative
AFLA_082200	1.4507	0.465236	0.00696496	AAA family ATPase, putative
AFLA_079420	1.44782	0.396041	0.00129003	conserved hypothetical protein
AFLA_137740	1.44744	0.296204	9.83335e-06	conserved hypothetical protein
AFLA_051300	1.44628	0.313425	3.30532e-05	L-serine dehydratase, putative
AFLA_038280	1.44611	0.331867	9.58982e-05	dynamin GTPase, putative
AFLA_051640	1.44573	0.342233	0.000162951	tRNA (adenine-N(1)-)-methyltransferase
AFLA_069850	1.44241	0.35128	0.000255941	glycerol dehydrogenase Gcy1, putative
AFLA_052160	1.44198	0.447497	0.00514798	metallo-beta-lactamase family protein
AFLA_118630	1.44143	0.34217	0.000170448	D-lactate dehydrogenase (cytochrome), putative
AFLA_093370	1.4406	0.237173	2.11824e-08	ribonucleotide reductase small subunit RnrA, putative
AFLA_011040	1.4389	0.451053	0.00567767	conserved hypothetical protein
AFLA_038420	1.43839	0.481456	0.0100108	endo-chitosanase B
AFLA_044620	1.43572	0.2465	8.59039e-08	mitochondrial Hsp70 chaperone (Ssc70), putative
AFLA_002450	1.4342	0.263678	6.64302e-07	conserved hypothetical protein
AFLA_068060	1.43373	0.302153	1.85171e-05	conserved hypothetical protein
AFLA_110610	1.43352	0.346206	0.000224979	high affinity methionine permease
AFLA_136030	1.43347	0.257647	3.48045e-07	chitin synthase ChsE
AFLA_033900	1.43133	0.261728	5.70907e-07	conserved hypothetical protein
AFLA_082210	1.43037	0.555109	0.0288906	conserved hypothetical protein
AFLA_084370	1.43034	0.294527	1.12695e-05	conserved hypothetical protein
AFLA_018470	1.42935	0.349015	0.000266007	conserved hypothetical protein
AFLA_135340	1.42732	0.291461	9.39737e-06	acetylornithine aminotransferase
AFLA_123860	1.42672	0.314535	4.57849e-05	cytochrome P450, putative
AFLA_027540	1.42478	0.280978	4.18238e-06	hypothetical protein AFLA_027540
AFLA_097900	1.42462	0.37048	0.000662235	sugar transporter, putative
AFLA_053220	1.42427	0.391451	0.00136834	conserved hypothetical protein
AFLA_006240	1.42235	0.277704	3.27374e-06	PHD transcription factor (Rum1), putative
AFLA_079750	1.42195	0.31323	4.50517e-05	guanine nucleotide exchange factor, putative
AFLA_064360	1.42187	0.386964	0.00121186	ABC multidrug transporter, putative
AFLA_060260	1.41895	0.343811	0.000236361	heat shock protein Hsp30/Hsp42, putative
AFLA_009100	1.41774	0.277632	3.5261e-06	pax transcription activation domain interacting protein, putative
AFLA_068510	1.41633	0.483445	0.0117	hypothetical protein AFLA_068510
AFLA_027220	1.41461	0.353085	0.000367586	hypothetical protein AFLA_027220
AFLA_071150	1.41317	0.329294	0.000124299	alcohol dehydrogenase, putative
AFLA_079600	1.4122	0.332796	0.000151092	acyl-CoA:6-aminopenicillanic-acid-acyltransferase, putative
AFLA_034250	1.41189	0.388922	0.00140506	integral membrane protein
AFLA_055550	1.41145	0.250018	2.26628e-07	conserved hypothetical protein
AFLA_062300	1.41059	0.317312	6.69961e-05	conserved hypothetical protein
AFLA_022990	1.40853	0.317665	7.00744e-05	conserved hypothetical protein
AFLA_110100	1.40844	0.359847	0.00051694	conserved hypothetical protein
AFLA_006720	1.40781	0.234695	3.23608e-08	bZIP transcription factor HapX
AFLA_121750	1.40575	0.314709	6.13057e-05	conserved hypothetical protein
AFLA_008620	1.40549	0.268372	1.849e-06	ankyrin repeat-containing protein, putative
AFLA_067100	1.40507	0.378203	0.00105032	mitochondrial hypoxia responsive domain protein
AFLA_058230	1.40263	0.457331	0.00802536	conserved hypothetical protein
AFLA_057680	1.40152	0.44878	0.00686302	beta-N-hexosaminidase, putative
AFLA_002940	1.40093	0.48643	0.0133682	glycosyl hydrolase, putative
AFLA_108440	1.40091	0.248984	2.5117e-07	phenol 2-monooxygenase, putative
AFLA_036440	1.40005	0.259658	8.49559e-07	alanine aminotransferase, putative
AFLA_019650	1.39856	0.401881	0.00230355	phosphoketolase, putative
AFLA_014030	1.39787	0.589192	0.0459566	hypothetical protein AFLA_014030
AFLA_047180	1.39464	0.296799	2.27934e-05	protein kinase, putative
AFLA_061110	1.39127	0.316218	8.07305e-05	mono- and diacylglycerol lipase precursor, putative
AFLA_051270	1.39052	0.284448	9.75627e-06	DnaJ and TPR domain protein
AFLA_044190	1.38958	0.285697	1.08897e-05	branched-chain amino acid aminotransferase, cytosolic
AFLA_007760	1.3871	0.396912	0.00220154	flavin-binding monooxygenase-like protein
AFLA_115940	1.38594	0.28328	9.5842e-06	sin3b, putative
AFLA_033350	1.38468	0.247633	3.01046e-07	lipin Smp2, putative
AFLA_052670	1.3843	0.24138	1.40268e-07	RNA recognition motif (rrm) domain containing protein, putative
AFLA_097370	1.38375	0.286666	1.28703e-05	conserved hypothetical protein
AFLA_070310	1.3823	0.46022	0.00959079	conserved hypothetical protein
AFLA_027330	1.38153	0.314375	8.24314e-05	conserved hypothetical protein
AFLA_128510	1.38119	0.567512	0.0401416	6-phosphogluconate dehydrogenase, decarboxylating
AFLA_068320	1.37788	0.299579	3.53111e-05	conserved hypothetical protein
AFLA_102400	1.3771	0.289151	1.71305e-05	siderophore biosynthesis enzyme, putative
AFLA_012020	1.37697	0.355935	0.000609169	carboxypeptidase S1, putative
AFLA_132600	1.37671	0.227055	2.24017e-08	amidohydrolase, putative
AFLA_031900	1.37526	0.422748	0.00469219	phosphoketolase, putative
AFLA_070780	1.37515	0.330866	0.00021181	acetamidase, putative
AFLA_049020	1.37314	0.302759	4.58685e-05	acyl-CoA dehydrogenase family protein
AFLA_016570	1.37272	0.321149	0.000132841	epoxide hydrolase, putative
AFLA_050290	1.37216	0.295759	2.96026e-05	amidohydrolase family protein
AFLA_060800	1.37216	0.352384	0.000556122	kinesin family protein
AFLA_006620	1.37183	0.259911	1.51421e-06	ferrooxidoreductase Fet3, putative
AFLA_073050	1.37173	0.451782	0.00876005	monooxygenase, putative
AFLA_041160	1.37166	0.476738	0.0134592	oxidoreductase, 2OG-Fe(II) oxygenase family
AFLA_007700	1.37093	0.38319	0.0016722	conserved hypothetical protein
AFLA_136040	1.37036	0.277805	7.97349e-06	chitin synthase, putative
AFLA_110120	1.36955	0.363352	0.000868189	hypothetical protein AFLA_110120
AFLA_127510	1.36954	0.319281	0.000125241	3-beta hydroxysteroid dehydrogenase family protein
AFLA_031210	1.3695	0.288404	1.82132e-05	conserved hypothetical protein
AFLA_035660	1.36777	0.247115	4.06661e-07	conserved hypothetical protein
AFLA_049290	1.36771	0.248418	4.72197e-07	citrate synthase Cit1, putative
AFLA_037540	1.36573	0.421894	0.00491626	hypothetical protein AFLA_037540
AFLA_127930	1.36522	0.439801	0.00724798	arabinogalactan endo-1,4-beta-galactosidase GalA
AFLA_136410	1.36505	0.296571	3.48124e-05	transcriptional regulator Medusa
AFLA_063660	1.36484	0.323085	0.000162951	polysaccharide deacetylase family protein
AFLA_104700	1.3639	0.445922	0.00822037	monoxygenase, putative
AFLA_026250	1.36335	0.265959	3.20621e-06	homeobox transcription factor (RfeB), putative
AFLA_080370	1.36178	0.32727	0.00020795	RNA binding protein
AFLA_001330	1.36141	0.439743	0.00741937	hypothetical protein AFLA_001330
AFLA_016210	1.36109	0.530318	0.0295442	arabinosidase, putative
AFLA_086610	1.36095	0.383819	0.00185976	conserved hypothetical protein
AFLA_054820	1.36044	0.257212	1.4333e-06	sterol delta 5,6-desaturase ERG3
AFLA_077410	1.36002	0.444393	0.00817631	acyl-CoA dehydrogenase, putative
AFLA_024380	1.35935	0.258089	1.59629e-06	fatty-acid amide hydrolase, putative
AFLA_111900	1.35883	0.250538	7.20441e-07	pitrilysin family metalloprotease (Cym1), putative
AFLA_114460	1.3571	0.294038	3.29256e-05	conserved hypothetical protein
AFLA_067760	1.355	0.387178	0.00216523	conserved histidine-rich protein
AFLA_040400	1.35456	0.541512	0.0344155	conserved hypothetical protein
AFLA_023290	1.35397	0.316383	0.000130195	amino acids transporter, putative
AFLA_041280	1.35395	0.29769	4.34179e-05	dimethylaniline monooxygenase, putative
AFLA_013700	1.35216	0.269706	5.49838e-06	MFS transporter, putative
AFLA_097760	1.34985	0.2954	3.99976e-05	conserved hypothetical protein
AFLA_099500	1.34899	0.279875	1.32637e-05	MAP kinase SakA
AFLA_090860	1.34866	0.273589	8.07687e-06	phospholipid-translocating P-type ATPase domain-containing protein
AFLA_089160	1.34808	0.263322	3.30931e-06	fatty acid synthase beta subunit, putative
AFLA_121320	1.34662	0.348583	0.000620083	conserved hypothetical protein
AFLA_023340	1.34648	0.260133	2.49923e-06	pectinesterase precursor, putative
AFLA_062820	1.34535	0.432392	0.00709072	polyketide synthase, putative
AFLA_054530	1.34507	0.423353	0.00588944	conserved hypothetical protein
AFLA_067850	1.34269	0.303104	7.12683e-05	conserved hypothetical protein
AFLA_121780	1.34253	0.275705	1.06017e-05	ABC multidrug transporter, putative
AFLA_097920	1.34251	0.286779	2.45699e-05	C6 transcription factor, putative
AFLA_073110	1.34192	0.212915	5.56232e-09	hypothetical protein AFLA_073110
AFLA_022380	1.34116	0.231742	1.05754e-07	molecular chaperone Hsp70
AFLA_067480	1.33929	0.47129	0.0148059	antibiotic biosynthesis monooxygenase, putative
AFLA_093050	1.33819	0.240341	3.40194e-07	conserved hypothetical protein
AFLA_115530	1.338	0.23187	1.15599e-07	C-4 methyl sterol oxidase, putative
AFLA_005310	1.33718	0.255345	1.84946e-06	vacuolar ATP synthase proteolipid subunit, putative
AFLA_026180	1.33715	0.342299	0.000531452	conserved hypothetical protein
AFLA_118460	1.33465	0.39148	0.00288474	amino acid transporter, putative
AFLA_018550	1.33445	0.23772	2.68532e-07	glycogen phosphorylase GlpV/Gph1, putative
AFLA_015710	1.33427	0.291315	3.82641e-05	conserved hypothetical protein
AFLA_073800	1.33416	0.411871	0.00488958	short chain dehydrogenase/reductase family
AFLA_042730	1.33403	0.360441	0.00110345	conserved hypothetical protein
AFLA_106820	1.33386	0.267329	6.12914e-06	FAD dependent oxidoreductase superfamily
AFLA_053360	1.33316	0.36859	0.00146688	conserved hypothetical protein
AFLA_099180	1.33245	0.284442	2.42553e-05	hypothetical protein AFLA_099180
AFLA_014470	1.33196	0.363039	0.00123461	oxidoreductase, short-chain dehydrogenase/reductase family, putative
AFLA_034640	1.33173	0.467091	0.0144126	aminopeptidase Y, putative
AFLA_115030	1.33107	0.272127	9.63167e-06	DNA repair protein (Tof1), putative
AFLA_032550	1.33026	0.376084	0.00191583	hypothetical protein AFLA_032550
AFLA_043980	1.33012	0.454252	0.0117425	mannitol-1-phosphate dehydrogenase
AFLA_067150	1.32961	0.54577	0.0399065	conserved hypothetical protein
AFLA_059500	1.32952	0.308742	0.000117405	extracellular endo-1,5-alpha-L-arabinase, putative
AFLA_079020	1.3285	0.234965	2.16631e-07	conserved hypothetical protein
AFLA_002060	1.32458	0.387842	0.00283431	zinc-binding oxidoreductase, putative
AFLA_112370	1.3227	0.340315	0.000569983	conserved hypothetical protein
AFLA_073420	1.32238	0.300357	7.9791e-05	cochaperone Pam16
AFLA_031230	1.32237	0.324982	0.000292401	RNA polymerase II ctd phosphatase, putative
AFLA_099590	1.32037	0.365121	0.00146958	conserved hypothetical protein
AFLA_134800	1.32001	0.280142	2.14622e-05	conserved hypothetical protein
AFLA_067020	1.31968	0.343962	0.000685026	jumonji family transcription factor, putative
AFLA_021330	1.31933	0.263343	5.58422e-06	conserved hypothetical protein
AFLA_015430	1.31865	0.313432	0.000173952	conserved hypothetical protein
AFLA_009240	1.31856	0.243455	7.47888e-07	serine protein kinase, putative
AFLA_077110	1.31749	0.300376	8.54185e-05	hypothetical protein AFLA_077110
AFLA_136070	1.31739	0.40134	0.00429949	DNA mismatch repair protein pms1, putative
AFLA_069660	1.31736	0.262503	5.37085e-06	TIM-barrel enzyme family protein
AFLA_138720	1.31731	0.357446	0.00116744	AMP dependent ligase/synthetase, putative
AFLA_117660	1.31631	0.283319	2.87506e-05	cell surface protein, putative
AFLA_088090	1.31573	0.207445	4.34336e-09	long-chain fatty acid transporter, putative
AFLA_130310	1.31502	0.211177	8.65855e-09	protein disulfide isomerase Pdi1, putative
AFLA_055540	1.31431	0.286465	3.70542e-05	molecular chaperone (ABC1), putative
AFLA_090820	1.31361	0.286155	3.67138e-05	aminotransferase, putative
AFLA_075850	1.31292	0.248584	1.48793e-06	conserved hypothetical protein
AFLA_112550	1.31211	0.337141	0.000560441	conserved hypothetical protein
AFLA_120450	1.31094	0.234839	3.16648e-07	porphyromonas-type peptidyl-arginine deiminase superfamily
AFLA_051860	1.31086	0.456922	0.0137674	conserved hypothetical protein
AFLA_096090	1.31074	0.422984	0.0073597	mitochondrial DNA replication protein yhm2, putative
AFLA_121660	1.31014	0.220251	4.31819e-08	conserved hypothetical protein
AFLA_137420	1.30873	0.385397	0.00301048	conserved hypothetical protein
AFLA_088290	1.3085	0.284949	3.64732e-05	conserved hypothetical protein
AFLA_072680	1.30826	0.401452	0.00461202	hypothetical protein AFLA_072680
AFLA_053180	1.30755	0.262146	6.17352e-06	monocarboxylate permease, putative
AFLA_116280	1.30271	0.551699	0.0470595	dihydroxy-acid dehydratase, putative
AFLA_077190	1.30032	0.550734	0.0470674	conserved hypothetical protein
AFLA_077580	1.29969	0.417385	0.00705378	ribonuclease p/mrp subunit, putative
AFLA_058070	1.29946	0.268009	1.16429e-05	alcohol dehydrogenase, zinc-containing, putative
AFLA_028340	1.29931	0.22189	7.26864e-08	GPI anchored serine-threonine rich protein
AFLA_083630	1.29903	0.241944	9.55462e-07	CDP-diacylglycerol-inositol 3-phosphatidyltransferase PIS
AFLA_022470	1.29818	0.27817	2.61964e-05	adenylate kinase, putative
AFLA_024450	1.29741	0.316032	0.000256746	conserved hypothetical protein
AFLA_033030	1.29647	0.234286	4.09129e-07	aureobasidin resistance protein Aur1
AFLA_109350	1.29622	0.24677	1.71296e-06	NADPH cytochrome P450 reductase (CprA), putative
AFLA_095030	1.29602	0.352678	0.00121055	gamma glutamyl transpeptidase, putative
AFLA_094710	1.29319	0.332543	0.000565883	GTP-binding protein lepa, putative
AFLA_023460	1.29238	0.322343	0.000364203	alpha-1,3-glucan synthase Ags1
AFLA_078250	1.29128	0.383186	0.00327855	serine/threonine protein kinase, putative
AFLA_039950	1.29104	0.477104	0.0209719	ankyrin repeat-containing protein, putative
AFLA_136400	1.2891	0.287441	5.6847e-05	hypothetical protein AFLA_136400
AFLA_028490	1.28897	0.270492	1.69156e-05	conserved hypothetical protein
AFLA_035680	1.28753	0.471466	0.0196987	hydrolase, putative
AFLA_090600	1.28699	0.229623	2.80605e-07	conserved hypothetical protein
AFLA_056840	1.28635	0.325332	0.000448161	DUF500 domain protein
AFLA_066840	1.28534	0.245485	1.85203e-06	hybrid PKS/NRPS enzyme, putative
AFLA_023590	1.2841	0.350631	0.00126292	F-box domain protein
AFLA_074970	1.28341	0.415093	0.00750324	helicase, putative
AFLA_128400	1.28112	0.543718	0.047519	conserved hypothetical protein
AFLA_040630	1.28104	0.459018	0.0168976	short-chain dehydrogenase/reductase family protein, putative
AFLA_104200	1.28081	0.253635	4.62404e-06	glycerol uptake protein, putative
AFLA_038370	1.27913	0.352396	0.00140665	alternative oxidase AlxA, putative
AFLA_056800	1.27909	0.234786	6.34985e-07	DnaJ domain protein Psi, putative
AFLA_131230	1.27861	0.293359	9.56311e-05	conserved hypothetical protein
AFLA_026300	1.27828	0.339053	0.000866486	conserved hypothetical protein
AFLA_117490	1.27786	0.436313	0.0117234	short chain dehydrogenase/reductase family protein
AFLA_048430	1.27718	0.398789	0.00547075	hypothetical protein AFLA_048430
AFLA_099930	1.27693	0.360586	0.00188899	conserved hypothetical protein
AFLA_108220	1.276	0.366339	0.00228391	conserved hypothetical protein
AFLA_023620	1.27538	0.416229	0.00808489	sexual differentiation process protein isp4, putative
AFLA_014020	1.27455	0.354665	0.00158163	conserved hypothetical protein
AFLA_009630	1.27451	0.373506	0.00285795	ankyrin repeat-containing protein, putative
AFLA_023510	1.27327	0.431199	0.0109787	UDP-galactose 4-epimerase, putative
AFLA_084510	1.27305	0.308389	0.00023559	dsDNA-dependent ATPase (Rad54b), putative
AFLA_013680	1.27057	0.500806	0.0316482	phosphatidylglycerol specific phospholipase C, putative
AFLA_046920	1.26852	0.350694	0.0014668	hypothetical protein AFLA_046920
AFLA_123390	1.26759	0.315561	0.00035367	short-chain dehydrogenase, putative
AFLA_123610	1.2673	0.42394	0.0099639	translation initiation inhibitor, putative
AFLA_044940	1.26712	0.327895	0.000617716	PB1 domain protein, putative
AFLA_131330	1.26711	0.249173	3.90311e-06	C2H2 zinc finger protein
AFLA_084230	1.26546	0.272984	3.01342e-05	homoserine acetyltransferase family protein
AFLA_014520	1.26447	0.380801	0.00381887	multicopper oxidase, putative
AFLA_061120	1.26415	0.254395	6.717e-06	polyamine transporter, putative
AFLA_138480	1.26306	0.494966	0.0305258	bypass of stop codon protein, putative
AFLA_071090	1.26238	0.246463	3.27374e-06	GTP-binding protein EsdC
AFLA_115050	1.26185	0.289158	9.34387e-05	IBR domain protein
AFLA_027340	1.26126	0.264612	1.68302e-05	Aha1 domain family
AFLA_102150	1.25973	0.258856	1.07503e-05	SAM dependent methyltransferase, putative
AFLA_006960	1.25964	0.206328	1.76578e-08	molecular chaperone and allergen Mod-E/Hsp90/Hsp1
AFLA_023570	1.25934	0.461983	0.0199444	molybdenum cofactor biosynthesis protein (MoeA), putative
AFLA_117150	1.25903	0.451069	0.0168868	efflux pump antibiotic resistance protein, putative
AFLA_081930	1.25832	0.417328	0.00927404	conserved hypothetical protein
AFLA_102190	1.25793	0.278213	4.8711e-05	conserved hypothetical protein
AFLA_126420	1.25723	0.307749	0.000276317	hypothetical protein AFLA_126420
AFLA_118240	1.25687	0.407618	0.0076848	alpha methylacyl-CoA racemase, putative
AFLA_010080	1.25671	0.393991	0.00568186	ankyrin repeat-containing protein, putative
AFLA_079660	1.25366	0.273436	3.7524e-05	conserved hypothetical protein
AFLA_022190	1.2526	0.349751	0.00165128	hypothetical protein AFLA_022190
AFLA_056460	1.25217	0.208172	2.94992e-08	histidine kinase 1, 2, 3 plant, putative
AFLA_092400	1.25178	0.372208	0.00334232	hypothetical protein AFLA_092400
AFLA_021260	1.25115	0.265442	2.13191e-05	GPI anchored protein, putative
AFLA_097420	1.24778	0.483737	0.0287461	conserved hypothetical protein
AFLA_023070	1.24746	0.287835	0.000105492	integral membrane protein
AFLA_111970	1.24696	0.410128	0.00865119	endoglucanase, putative
AFLA_094780	1.24479	0.30792	0.000323325	conserved hypothetical protein
AFLA_087610	1.24389	0.255181	1.03809e-05	peptidase (PNG1), putative
AFLA_083890	1.24384	0.254584	9.86029e-06	oxidoreductase, zinc-binding dehydrogenase family, putative
AFLA_073950	1.24328	0.293974	0.000159876	Rho guanyl nucleotide exchange factor, putative
AFLA_025330	1.24019	0.492413	0.033075	hypothetical protein AFLA_025330
AFLA_094220	1.23998	0.382941	0.00490384	hypothetical protein AFLA_094220
AFLA_027250	1.23894	0.292353	0.000154661	aldo-keto reductase, putative
AFLA_068310	1.23856	0.257076	1.33845e-05	myosin class II heavy chain (MHC), putative
AFLA_055160	1.23792	0.287695	0.000118777	para-aminobenzoate synthase PabaA
AFLA_003430	1.23748	0.287752	0.000119855	hypothetical protein AFLA_003430
AFLA_018300	1.23718	0.267474	3.15268e-05	cell division control protein 14
AFLA_123770	1.23635	0.425149	0.0123522	fungal specific transcription factor, putative
AFLA_026100	1.23631	0.359034	0.0025873	homeobox transcription factor, putative
AFLA_115860	1.23454	0.341847	0.00149329	gluconate 5-dehydrogenase, putative
AFLA_067360	1.23376	0.253211	1.04646e-05	translation elongation factor EF-Tu, putative
AFLA_068540	1.23357	0.268978	3.73163e-05	sphingosine kinase (SphK), putative
AFLA_020510	1.23328	0.317522	0.000575056	40S ribosomal protein S0
AFLA_108420	1.23287	0.292069	0.000164663	NUDIX domain protein
AFLA_041100	1.23188	0.27254	4.8913e-05	conserved hypothetical protein
AFLA_065950	1.23136	0.288168	0.000133573	conserved hypothetical protein
AFLA_050600	1.2313	0.224746	5.42763e-07	betaine-aldehyde dehydrogenase, putative
AFLA_029910	1.22908	0.250893	9.32405e-06	disulfide isomerase, putative
AFLA_028420	1.22791	0.381408	0.00519516	conserved hypothetical protein
AFLA_129610	1.22478	0.264445	3.07194e-05	NADH-ubiquinone oxidoreductase 64 kDa subunit, putative
AFLA_005740	1.22222	0.304698	0.000361628	C6 transcription factor, putative
AFLA_083490	1.22216	0.326755	0.000960833	sterol delta 5,6-desaturase, putative
AFLA_045590	1.2218	0.224079	6.21618e-07	conserved hypothetical protein
AFLA_114530	1.22052	0.428458	0.0145171	conserved hypothetical protein
AFLA_034480	1.22023	0.288151	0.00015674	hypothetical protein AFLA_034480
AFLA_137450	1.21837	0.318695	0.000719313	protein phosphatase regulatory subunit Gac1, putative
AFLA_121580	1.21803	0.333057	0.00128359	C-4 methyl sterol oxidase, putative
AFLA_043270	1.21691	0.486825	0.0345064	formate hydrogenlyase, putative
AFLA_036040	1.2164	0.281517	0.000111189	mitochondrial inner membrane translocase subunit (TIM17), putative
AFLA_110720	1.21613	0.361177	0.00330731	conserved hypothetical protein
AFLA_011700	1.21598	0.258834	2.2854e-05	GPI anchored protein, putative
AFLA_126470	1.21569	0.418442	0.0124402	hypothetical protein AFLA_126470
AFLA_069960	1.21497	0.280262	0.000105054	mitochondrial inner membrane translocase subunit TIM44, putative
AFLA_060810	1.21385	0.485293	0.034421	hypothetical protein AFLA_060810
AFLA_020380	1.21212	0.279002	0.000101277	stomatin family protein
AFLA_073380	1.21068	0.332736	0.00136822	conserved hypothetical protein
AFLA_113250	1.21013	0.200564	2.65914e-08	ribonucleotide reductase large subunit Rnr1, putative
AFLA_085910	1.20999	0.265864	4.2972e-05	Coatomer subunit alpha, putative
AFLA_004160	1.20947	0.353609	0.00278582	ankyrin repeat-containing protein, putative
AFLA_028500	1.20924	0.211448	1.53459e-07	C6 transcription factor, putative
AFLA_008210	1.20718	0.404029	0.0100091	NF-X1 finger and helicase domain protein, putative
AFLA_113270	1.20704	0.252836	1.63095e-05	acid sphingomyelinase, putative
AFLA_087630	1.20485	0.400794	0.00952231	alpha,alpha-trehalose-phosphate synthase subunit, putative
AFLA_124510	1.20428	0.255169	2.07535e-05	glucan endo-1,3-alpha-glucosidase agn1 precursor, putative
AFLA_063040	1.20361	0.510138	0.0472091	conserved hypothetical protein
AFLA_003250	1.20242	0.238639	4.87606e-06	conserved hypothetical protein
AFLA_002280	1.20225	0.301637	0.000397734	hypothetical protein AFLA_002280
AFLA_016840	1.20213	0.256393	2.38339e-05	Mechanosensitive ion channel family
AFLA_026690	1.20028	0.275663	9.72024e-05	histone acetylase complex subunit MRG15-2
AFLA_019140	1.19883	0.513692	0.0499781	conserved hypothetical protein
AFLA_112120	1.19737	0.241834	7.32125e-06	pyruvate carboxylase, putative
AFLA_099580	1.19725	0.279737	0.00013006	conserved hypothetical protein
AFLA_046930	1.19693	0.430625	0.0174321	hypothetical protein AFLA_046930
AFLA_001460	1.19505	0.305598	0.000523663	deoxyribodipyrimidine photo-lyase Phr1, putative
AFLA_125010	1.19481	0.284915	0.000183466	protein RDR1, putative
AFLA_059130	1.19339	0.491172	0.0404892	2-amino-3-carboxymuconate-6-semialdehyde decarboxylase, putative
AFLA_059740	1.18998	0.497041	0.0437744	conserved hypothetical protein
AFLA_046970	1.18948	0.283077	0.000177372	60S ribosomal protein L19
AFLA_023250	1.18903	0.243028	9.5842e-06	conserved hypothetical protein
AFLA_084380	1.1883	0.27194	9.1303e-05	Hsp70 family protein
AFLA_133620	1.18814	0.462788	0.0295065	conserved hypothetical protein
AFLA_065820	1.18803	0.487114	0.0396453	conserved hypothetical protein
AFLA_116590	1.18786	0.395459	0.00958907	CRAL/TRIO domain protein
AFLA_062100	1.18773	0.409011	0.0124842	HAD superfamily hydrolase, putative
AFLA_061510	1.18613	0.329778	0.00156498	zinc finger protein, cchc domain containing protein, putative
AFLA_018980	1.18426	0.399179	0.0105691	hypothetical protein AFLA_018980
AFLA_058640	1.18375	0.468467	0.0324274	HET and Ankyrin domain protein
AFLA_070960	1.18304	0.215483	5.11621e-07	involucrin, putative
AFLA_036760	1.1825	0.488871	0.0414385	conserved hypothetical protein
AFLA_014950	1.18217	0.339147	0.00226637	glycosyltransferase family protein
AFLA_059980	1.18054	0.367968	0.0053775	choline dehydrogenase, putative
AFLA_111680	1.18013	0.311367	0.000807114	translation elongation factor G1, putative
AFLA_064500	1.17823	0.217358	7.30216e-07	conserved hypothetical protein
AFLA_017840	1.17766	0.427354	0.0185423	NRPS-like enzyme, putative
AFLA_018170	1.17685	0.278049	0.000157994	1-phosphatidylinositol-bisphosphate phosphodiesterase Plc1, putative
AFLA_131670	1.17616	0.306574	0.000685213	oxidoreductase, putative
AFLA_084980	1.17614	0.317243	0.00107873	hypothetical protein AFLA_084980
AFLA_038860	1.17558	0.265565	7.2163e-05	conserved hypothetical protein
AFLA_071320	1.17512	0.300836	0.000531668	40S ribosomal protein S24
AFLA_028310	1.1743	0.354466	0.00391428	conserved hypothetical protein
AFLA_110070	1.1722	0.329399	0.00178145	alcohol dehydrogenase, putative
AFLA_054060	1.17209	0.279975	0.000188817	ATP/GTP-binding protein, putative
AFLA_116150	1.17178	0.417631	0.016255	integral membrane protein
AFLA_086110	1.17072	0.290266	0.000333804	C6 transcription factor, putative
AFLA_086600	1.17059	0.281175	0.000206408	morphogenesis protein (Msb1), putative
AFLA_028230	1.16895	0.244942	1.63912e-05	G2/M-specific cyclin NimE
AFLA_086590	1.16837	0.271801	0.00012074	transcription factor smp1, putative
AFLA_055680	1.16818	0.269441	0.000104954	esterase, putative
AFLA_082950	1.16731	0.431872	0.0211302	DSBA family oxidoreductase, putative
AFLA_069420	1.16555	0.272085	0.000128108	chromodomain helicase (Chd1), putative
AFLA_061990	1.16494	0.332663	0.00215422	conserved hypothetical protein
AFLA_103280	1.16323	0.300822	0.000612996	multicopy suppressor of stt4 mutation
AFLA_031450	1.16315	0.341977	0.00295953	CP2 transcription factor, putative
AFLA_018850	1.16247	0.233882	6.6908e-06	isocitrate dehydrogenase, NAD-dependent
AFLA_091400	1.16224	0.287779	0.000327265	2-dehydropantoate 2-reductase, putative
AFLA_050010	1.16167	0.24144	1.37904e-05	8-amino-7-oxononanoate synthase, putative
AFLA_033180	1.16163	0.388796	0.0100091	cell division cycle protein Cdc20, putative
AFLA_021030	1.16156	0.299959	0.000600289	serine/threonine protein kinase, putative
AFLA_017190	1.16134	0.259856	6.06764e-05	hypothetical protein AFLA_017190
AFLA_003110	1.16109	0.486203	0.044356	cyanate hydratase, putative
AFLA_023740	1.1603	0.29517	0.000486604	glutathione S-transferase, putative
AFLA_069640	1.15987	0.478837	0.0411214	hypothetical protein AFLA_069640
AFLA_019670	1.15985	0.241716	1.45937e-05	methyltransferase, putative
AFLA_082000	1.15977	0.366793	0.00615033	hypothetical protein AFLA_082000
AFLA_040300	1.15913	0.430759	0.0217777	C6 transcription factor, putative
AFLA_006590	1.1591	0.21079	4.88786e-07	class III chitinase ChiA1
AFLA_021360	1.15857	0.240719	1.3697e-05	transcriptional regulator, putative
AFLA_129530	1.15803	0.274268	0.000163972	conserved hypothetical protein
AFLA_006100	1.15762	0.312571	0.00109376	HypA-like protein, putative
AFLA_026150	1.15633	0.292478	0.000448636	alpha-glucosidase AgdA, putative
AFLA_059990	1.15603	0.341108	0.00307746	O-methyltransferase, putative
AFLA_040580	1.15479	0.327265	0.00196959	conserved hypothetical protein
AFLA_049960	1.15325	0.310189	0.00104026	integral membrane protein
AFLA_073680	1.15261	0.35991	0.00547133	alcohol dehydrogenase, putative
AFLA_105310	1.15154	0.285341	0.000331118	AT DNA binding protein, putative
AFLA_015400	1.15048	0.344917	0.00363872	mitochondrial DNA-directed RNA polymerase, putative
AFLA_109460	1.14828	0.459222	0.0344685	TfdA family taurine dioxygenase, putative
AFLA_027630	1.14788	0.29656	0.000604303	conserved hypothetical protein
AFLA_004020	1.14787	0.222406	2.69503e-06	conserved hypothetical protein
AFLA_068420	1.14694	0.290138	0.000449328	60S ribosomal protein L6
AFLA_034620	1.14483	0.371308	0.0076877	copper amine oxidase
AFLA_092150	1.14372	0.346283	0.00404138	conserved hypothetical protein
AFLA_117000	1.14349	0.478907	0.0443822	RNA exonuclease, putative
AFLA_029870	1.14086	0.451259	0.0323232	MFS multidrug transporter, putative
AFLA_017820	1.13789	0.280073	0.000299189	conserved hypothetical protein
AFLA_087330	1.13761	0.290233	0.000507595	peroxisome biosynthesis protein (PAS8/Peroxin-6), putative
AFLA_099700	1.13689	0.279149	0.000288302	L-kynurenine/alpha-aminoadipate aminotransferase, putative
AFLA_043010	1.13668	0.348122	0.00452675	formamidase FmdS
AFLA_015630	1.13592	0.250162	4.48475e-05	conserved hypothetical protein
AFLA_069010	1.13514	0.259803	9.14572e-05	S-adenosylmethionine synthetase
AFLA_096030	1.13339	0.303238	0.000970671	conserved hypothetical protein
AFLA_119350	1.13281	0.412935	0.0191242	monooxygenase, putative
AFLA_068760	1.1327	0.362235	0.00678947	succinyl-CoA synthetase subunit alpha, putative
AFLA_031060	1.13067	0.26951	0.000182389	lipase/esterase, putative
AFLA_128280	1.12895	0.315394	0.00166193	M protein repeat protein
AFLA_119660	1.12806	0.24886	4.63238e-05	ATP synthase F1, beta subunit, putative
AFLA_059050	1.12755	0.323549	0.00227121	hypothetical protein AFLA_059050
AFLA_056450	1.12712	0.277698	0.000303649	conserved hypothetical protein
AFLA_132790	1.12706	0.247494	4.25534e-05	mitochondrial 37S ribosomal protein MRPS5
AFLA_083130	1.12702	0.292309	0.000637468	ABC ATPase, putative
AFLA_048780	1.12614	0.287416	0.000509813	RSC complex subunit (Sth1), putative
AFLA_131390	1.12543	0.41691	0.0213017	thioesterase family protein
AFLA_132180	1.12418	0.322837	0.0022902	aldehyde dehydrogenase ALDH
AFLA_067470	1.12342	0.370971	0.00894758	acyl-CoA thioesterase
AFLA_040140	1.12327	0.447352	0.0336746	aquaporin
AFLA_025070	1.1227	0.307663	0.00131922	R3H domain protein, putative
AFLA_103020	1.12232	0.224475	5.84344e-06	GDP/GTP exchange factor Sec2p, putative
AFLA_042870	1.12165	0.322031	0.00228391	conserved hypothetical protein
AFLA_075120	1.12135	0.352573	0.00583095	mitochondrial carrier protein, putative
AFLA_129290	1.12114	0.466676	0.0429562	conserved hypothetical protein
AFLA_050320	1.12089	0.420734	0.0233157	hypothetical protein AFLA_050320
AFLA_095970	1.11998	0.247445	4.77658e-05	Hsp70 chaperone Hsp88
AFLA_081210	1.1185	0.265724	0.000172609	ARS binding protein Abp2, putative
AFLA_137580	1.11755	0.477809	0.0494207	hypothetical protein AFLA_137580
AFLA_077550	1.11545	0.37481	0.0103021	hypothetical protein AFLA_077550
AFLA_104770	1.11484	0.305495	0.0013192	MFS toxin efflux pump (AflT), putative
AFLA_055770	1.11416	0.320155	0.00230355	conserved hypothetical protein
AFLA_104630	1.11395	0.458959	0.0407264	conserved hypothetical protein
AFLA_101140	1.11319	0.304125	0.00127093	mitochondrial carrier protein (Rim2), putative
AFLA_113830	1.11101	0.281294	0.000455207	dipeptidyl peptidase, putative
AFLA_031860	1.10961	0.243918	4.32988e-05	conserved hypothetical protein
AFLA_002980	1.10836	0.273286	0.00030709	N,N-dimethylglycine oxidase
AFLA_039300	1.10769	0.341777	0.00486405	conserved hypothetical protein
AFLA_034150	1.10716	0.275701	0.000355073	kinesin family protein
AFLA_020650	1.10688	0.244373	4.70558e-05	YjgH family protein
AFLA_073010	1.10638	0.2835	0.000538639	conserved hypothetical protein
AFLA_120280	1.10489	0.322396	0.00272751	ATP-binding cassette transporter, putative
AFLA_033890	1.10423	0.268239	0.000246076	conserved hypothetical protein
AFLA_011870	1.10365	0.448898	0.0378714	hypothetical protein AFLA_011870
AFLA_136330	1.10298	0.235988	2.54075e-05	exoenzymes regulatory protein aepA precursor, putative
AFLA_092750	1.10238	0.209184	1.57381e-06	LON domain serine protease, putative
AFLA_061490	1.10158	0.319264	0.0025314	pentatricopeptide repeat protein
AFLA_085760	1.10124	0.379659	0.0125886	conserved hypothetical protein
AFLA_112000	1.09777	0.235328	2.63817e-05	methionyl-tRNA synthetase, putative
AFLA_123880	1.09707	0.24108	4.30474e-05	D-aminopeptidase, putative
AFLA_026650	1.09692	0.267611	0.000262791	GTPase activating protein (Gyp5), putative
AFLA_129820	1.09436	0.27997	0.000526795	differentiation regulator (Nrd1), putative
AFLA_136660	1.09153	0.315224	0.00243561	lactoylglutathione lyase (Glo1), putative
AFLA_085370	1.09145	0.305872	0.00172887	spindle-pole body protein (Pcp1), putative
AFLA_028130	1.09017	0.284198	0.000685527	thermoresistant gluconokinase family protein
AFLA_048710	1.08914	0.227664	1.56146e-05	SNF2 family helicase/ATPase (Ino80), putative
AFLA_137730	1.08788	0.410873	0.0242998	conserved hypothetical protein
AFLA_024730	1.08759	0.40552	0.0222998	DUF1445 domain protein
AFLA_087140	1.08735	0.267599	0.00029873	PX domain protein
AFLA_084520	1.08699	0.216744	5.45625e-06	conserved hypothetical protein
AFLA_130140	1.08649	0.301018	0.0015029	conserved hypothetical protein
AFLA_129860	1.08607	0.346801	0.00671705	conserved hypothetical protein
AFLA_059830	1.08492	0.329268	0.00414205	glucose dehydrogenase, putative
AFLA_011550	1.08488	0.312164	0.00233618	tannase, putative
AFLA_041660	1.08455	0.379555	0.0141717	dimethylaniline monooxygenase, putative
AFLA_117730	1.08433	0.377922	0.0137584	DNA-directed polymerase kappa, putative
AFLA_110500	1.0836	0.232132	2.60658e-05	phosphatidic acid phosphatase, putative
AFLA_044600	1.08347	0.251699	0.000118211	DEAD/DEAH box RNA helicase (Ski2), putative
AFLA_056240	1.08341	0.412179	0.0254733	conserved hypothetical protein
AFLA_070650	1.08336	0.265583	0.00028169	mitochondrial exoribonuclease Cyt-4, putative
AFLA_110660	1.08315	0.328522	0.0041141	hypothetical protein AFLA_110660
AFLA_116680	1.08312	0.33856	0.00552172	white collar, putative
AFLA_108980	1.08057	0.403527	0.0225374	integral membrane channel protein, putative
AFLA_017850	1.07987	0.434589	0.035741	conserved hypothetical protein
AFLA_043020	1.07899	0.298319	0.00146688	fructosyl amine:oxygen oxidoreductase
AFLA_037350	1.07877	0.269788	0.000378474	casein kinase I, putative
AFLA_030940	1.07755	0.285805	0.000866486	DUF221 domain protein, putative
AFLA_031220	1.07749	0.26768	0.000343767	RNA Polymerase II CTD phosphatase Fcp1, putative
AFLA_110230	1.07704	0.33253	0.0048926	conserved hypothetical protein
AFLA_056310	1.07501	0.248373	0.000107944	oxidoreductase (Msc7), putative
AFLA_111350	1.07368	0.234648	3.90127e-05	C-14 sterol reductase, putative
AFLA_134830	1.07256	0.409002	0.0258542	phospholipase A2 (PlaA), putative
AFLA_131260	1.07243	0.252135	0.00014528	conserved hypothetical protein
AFLA_029780	1.07081	0.328133	0.0045532	Patatin-like serine hydrolase, putative
AFLA_045570	1.07054	0.307902	0.00232643	acetyl xylan esterase, putative
AFLA_105190	1.07023	0.329929	0.00482517	NRPS-like enzyme, putative
AFLA_121730	1.07015	0.370303	0.0129979	alpha-galactosidase C, putative
AFLA_040130	1.07	0.446079	0.0433296	hypothetical protein AFLA_040130
AFLA_061190	1.06801	0.346455	0.00768782	run and tbc1 domain containing 3, plant, putative
AFLA_113970	1.067	0.360179	0.0106868	conserved hypothetical protein
AFLA_015800	1.06664	0.281821	0.000822506	DUF636 domain protein
AFLA_091450	1.06656	0.310706	0.00268036	G2-specific protein kinase NimA, putative
AFLA_075140	1.06648	0.265115	0.000347132	separin, putative
AFLA_023760	1.06571	0.284169	0.000927431	conserved hypothetical protein
AFLA_087960	1.0647	0.331627	0.00533872	hypothetical protein AFLA_087960
AFLA_102160	1.06455	0.263539	0.000326484	lanosterol synthase, putative
AFLA_034450	1.06405	0.313115	0.00298857	WD repeat protein
AFLA_028820	1.0635	0.335428	0.00599387	hypothetical protein AFLA_028820
AFLA_043820	1.06272	0.254351	0.00019511	DNA polymerase alpha catalytic subunit, putative
AFLA_029440	1.06245	0.220838	1.37904e-05	NADH-cytochrome b5 reductase, putative
AFLA_035150	1.06227	0.282706	0.000902611	proline iminopeptidase
AFLA_055250	1.06116	0.333038	0.00573154	mitochondrial mRNA processing protein PET127, putative
AFLA_087820	1.06093	0.213195	6.50293e-06	cell wall integrity signaling protein Lsp1/Pil1, putative
AFLA_098200	1.06058	0.284752	0.00101607	conserved hypothetical protein
AFLA_021410	1.06053	0.356708	0.0103822	conserved hypothetical protein
AFLA_136110	1.059	0.306368	0.00248452	phosphatidylinositol 4-kinase type II subunit alpha, putative
AFLA_104730	1.05893	0.270679	0.000520471	conserved hypothetical protein
AFLA_020070	1.05877	0.410686	0.0288232	DUF1212 domain membrane protein Prm10, putative
AFLA_083100	1.05872	0.215475	8.6893e-06	bZIP transcription factor (LziP), putative
AFLA_080920	1.05722	0.252191	0.000184409	tubulin alpha-1 subunit
AFLA_135240	1.05664	0.257576	0.000259737	carnitine acetyl transferase
AFLA_111260	1.05498	0.237135	6.60235e-05	mannose-6-phosphate isomerase, class I
AFLA_110580	1.05491	0.441358	0.0441547	lysine-rich arabinogalactan protein 19 precursor, putative
AFLA_084740	1.05485	0.358571	0.0113089	conserved hypothetical protein
AFLA_026340	1.05335	0.212151	6.85551e-06	C6 finger domain protein, putative
AFLA_075860	1.05331	0.352728	0.0100445	conserved hypothetical protein
AFLA_115980	1.05129	0.399075	0.0251237	aquaporin, putative
AFLA_090580	1.05104	0.325784	0.00508635	conserved hypothetical protein
AFLA_122720	1.05095	0.240723	9.27826e-05	actin binding protein, putative
AFLA_120900	1.05067	0.32966	0.00571721	integral membrane protein
AFLA_061150	1.04963	0.392234	0.0226289	alcohol dehydrogenase, putative
AFLA_018960	1.04933	0.276575	0.000796008	mitochondrial 54S ribosomal protein YmL3
AFLA_117250	1.04916	0.426399	0.0377151	conserved hypothetical protein
AFLA_067710	1.04848	0.285617	0.00122641	protein kinase, putative
AFLA_037600	1.04846	0.339456	0.00757272	beta-galactosidase, putative
AFLA_088390	1.04802	0.255852	0.00026548	transcription factor btf3, putative
AFLA_103160	1.04774	0.307651	0.00291892	conserved hypothetical protein
AFLA_030280	1.04708	0.328977	0.00579091	protein-tyrosine phosphatase, putative
AFLA_116460	1.04698	0.296144	0.00192621	conserved hypothetical protein
AFLA_013980	1.04692	0.232315	5.19011e-05	aminopeptidase, putative
AFLA_004450	1.04658	0.425214	0.0376459	nonribosomal peptide synthase, putative
AFLA_022270	1.04657	0.273168	0.000697606	conserved hypothetical protein
AFLA_061860	1.04639	0.278782	0.0009163	conserved hypothetical protein
AFLA_092030	1.04627	0.312624	0.00352345	hypothetical protein AFLA_092030
AFLA_114910	1.04553	0.291288	0.00160562	AN1 zinc finger protein
AFLA_026830	1.04553	0.290867	0.00157711	40S ribosomal protein S6
AFLA_033440	1.04511	0.359418	0.0123582	general amidase, putative
AFLA_037420	1.04385	0.277114	0.000874431	DNA 3\'-phosphatase Tpp1, putative
AFLA_008550	1.04385	0.383112	0.0200024	hypothetical protein AFLA_008550
AFLA_111020	1.04337	0.309454	0.00325841	GPI-anchored cell surface glycoprotein, putative
AFLA_043570	1.04331	0.252507	0.000232437	cytoplasm to vacuole targeting Vps64, putative
AFLA_076380	1.04324	0.257421	0.000310601	mitochondrial intermembrane space protein Mia40
AFLA_019040	1.04309	0.276722	0.000867764	conserved hypothetical protein
AFLA_036020	1.03945	0.329431	0.00627356	cytochrome P450 monooxygenase, putative
AFLA_060690	1.03843	0.300599	0.00250025	cytochrome P450, putative
AFLA_069750	1.03825	0.256413	0.000315001	PITSLRE serine/threonine-protein kinase CDC2L1, putative
AFLA_024800	1.03796	0.395984	0.0259178	conserved hypothetical protein
AFLA_020690	1.03761	0.223138	2.82365e-05	extracellular serine-threonine rich protein
AFLA_007840	1.03517	0.248295	0.000202052	cysteine desulfurylase, putative
AFLA_134770	1.03394	0.364915	0.015146	beta-1,6 glucan synthetase (Kre6), putative
AFLA_115870	1.03391	0.347463	0.0103134	proline racemase A precursor, putative
AFLA_124100	1.033	0.300319	0.00261868	conserved hypothetical protein
AFLA_017620	1.03196	0.256573	0.000347762	histone H4.1
AFLA_023950	1.03126	0.297331	0.00239197	conserved hypothetical protein
AFLA_101470	1.03063	0.370492	0.0173161	glyceraldehyde-3-phosphate dehydrogenase, putative
AFLA_091550	1.03054	0.229715	5.65426e-05	lipase, putative
AFLA_049090	1.03017	0.273294	0.000867764	onanonoxo-7-onima-8-eninoihtemlysoneda
AFLA_008450	1.03004	0.305089	0.00321258	conserved hypothetical protein
AFLA_110020	1.0294	0.358651	0.0137258	C6 transcription factor, putative
AFLA_077800	1.02939	0.337719	0.00847504	conserved hypothetical protein
AFLA_069180	1.02913	0.265242	0.0005835	60S ribosomal protein L35
AFLA_014500	1.02911	0.248001	0.00021724	plasma membrane channel protein (Aqy1), putative
AFLA_062120	1.02877	0.272253	0.000839728	amino acid transporter, putative
AFLA_056090	1.0286	0.237792	0.000109158	COPII vesicle coat protein Sec16, putative
AFLA_020310	1.02803	0.227375	4.87196e-05	F-box domain protein
AFLA_004370	1.02722	0.338846	0.00887451	cytochrome P450 oxidoreductase, putative
AFLA_059390	1.02647	0.196795	2.04989e-06	conserved hypothetical protein
AFLA_107320	1.02601	0.203329	4.70336e-06	conserved hypothetical protein
AFLA_099210	1.02558	0.224454	4.00196e-05	conserved hypothetical protein
AFLA_046640	1.02492	0.350282	0.0117985	ankyrin repeat-containing protein, putative
AFLA_087060	1.02457	0.368998	0.0175747	GMC oxidoreductase, putative
AFLA_048540	1.02433	0.253401	0.000323339	ABC multidrug transporter Mdr1
AFLA_052080	1.02278	0.348344	0.0114818	conserved hypothetical protein
AFLA_119030	1.02205	0.290422	0.00203238	F-box domain protein
AFLA_052310	1.02184	0.282699	0.00147665	RNA methyltransferase, TrmH family
AFLA_036240	1.02135	0.238502	0.000128855	conserved hypothetical protein
AFLA_051210	1.01974	0.228068	6.02104e-05	TBP associated factor (Mot1), putative
AFLA_032610	1.01953	0.233268	9.10395e-05	Ccr4-Not transcription complex subunit (NOT1), putative
AFLA_032210	1.01841	0.272738	0.000983726	conserved hypothetical protein
AFLA_013690	1.01841	0.304449	0.00353583	chitin synthase C
AFLA_018200	1.01739	0.340839	0.0100634	conserved hypothetical protein
AFLA_042400	1.01655	0.322993	0.00642455	AMP-binding enzyme family protein
AFLA_026170	1.01649	0.323595	0.00653707	conserved hypothetical protein
AFLA_126210	1.01646	0.391851	0.0277403	conserved hypothetical protein
AFLA_085140	1.01619	0.330176	0.00779723	extracellular thaumatin domain protein, putative
AFLA_006520	1.01483	0.258015	0.000482997	CRAL/TRIO domain protein
AFLA_067940	1.01428	0.277944	0.0013192	conserved hypothetical protein
AFLA_008260	1.01383	0.347774	0.0121347	hypothetical protein AFLA_008260
AFLA_038900	1.01331	0.341333	0.0105114	C6 finger domain protein, putative
AFLA_131680	1.01325	0.263219	0.000652138	conserved hypothetical protein
AFLA_028610	1.01295	0.270425	0.000941811	translation regulator (Cya5), putative
AFLA_050270	1.01232	0.341256	0.0105757	conserved lysine-rich protein, putative
AFLA_073530	1.01162	0.234164	0.000111441	peroxisome biosynthesis protein (Peroxin-10), putative
AFLA_118340	1.00935	0.358082	0.0157187	flavin containing polyamine oxidase, putative
AFLA_109480	1.00842	0.244148	0.000233772	extracellular alpha-1,3-glucanase/mutanase, putative
AFLA_107420	1.00757	0.327668	0.00786199	conserved hypothetical protein
AFLA_097850	1.00595	0.312005	0.00511915	conserved hypothetical protein
AFLA_061320	1.00543	0.354958	0.0151773	pyruvate carboxylase, putative
AFLA_032170	1.00534	0.310162	0.00485928	protein serine/threonine kinase (Ran1), putative
AFLA_115830	1.00467	0.382821	0.0257241	conserved hypothetical protein
AFLA_071270	1.00409	0.238783	0.000175244	conserved hypothetical protein
AFLA_007000	1.00344	0.252296	0.000409935	ubiquinol-cytochrome C reductase complex core protein 2, putative
AFLA_036600	1.00287	0.248881	0.00033833	DUF500 and SH3 domain protein
AFLA_128170	1.00198	0.37356	0.022286	NRPS-like enzyme, putative
AFLA_084730	1.00161	0.215824	2.94245e-05	protein translocation complex component (Npl1), putative
AFLA_003270	1.00132	0.261004	0.000685213	DHHC zinc finger membrane protein
AFLA_093240	1.00051	0.2326	0.000119444	G-protein complex beta subunit SfaD
AFLA_036880	1.00036	0.322772	0.00735224	spindle checkpoint protein bubr1, putative
AFLA_058410	1.00001	0.323353	0.00748891	GPI anchored protein, putative

## Sheet: Dwon-regulation
gene_id	log2FoldChange	lfcSE	padj	Gene description
AFLA_053440	-8.40518	1.25381	4.62304e-10	conserved hypothetical protein
AFLA_098380	-7.89332	0.506383	3.31091e-52	conidial hydrophobin RodA/RolA
AFLA_124790	-7.58111	1.31076	1.0763e-07	GNAT family acetyltransferase, putative
AFLA_002020	-7.46724	1.36257	5.38354e-07	spherulin 4-like cell surface protein, putative
AFLA_124800	-6.96092	1.35147	2.83811e-06	conserved hypothetical protein
AFLA_065510	-6.91262	0.916427	1.42674e-12	conserved hypothetical protein
AFLA_138790	-6.69499	0.499859	1.40859e-38	conserved hypothetical protein
AFLA_125060	-6.55431	1.10461	4.70102e-08	epimerase/dehydratase family protein, putative
AFLA_124810	-6.29244	1.45142	0.000104997	conserved hypothetical protein
AFLA_125070	-5.87016	1.34257	9.04917e-05	efflux pump antibiotic resistance protein, putative
AFLA_067320	-5.8331	0.608926	6.12637e-20	conserved hypothetical protein
AFLA_094600	-5.6492	0.415841	1.09133e-39	conserved hypothetical protein
AFLA_121670	-5.64886	0.568445	1.90689e-21	hypothetical protein AFLA_121670
AFLA_023820	-5.63155	0.843684	5.54334e-10	conserved hypothetical protein
AFLA_102370	-5.62915	1.36622	0.000242984	conserved hypothetical protein
AFLA_081820	-5.5905	0.553295	3.71873e-22	glycosyl hydrolase, putative
AFLA_101800	-5.5425	0.462956	6.78985e-31	class III chitinase, putative
AFLA_124780	-5.52258	1.56176	0.00192155	efflux pump antibiotic resistance protein, putative
AFLA_082460	-5.43223	1.19307	4.26518e-05	conserved hypothetical protein
AFLA_008410	-5.34222	0.440306	9.96695e-32	MFS multidrug transporter, putative
AFLA_094590	-5.28814	1.41131	0.000938079	conserved hypothetical protein
AFLA_091080	-5.28118	1.19224	7.12806e-05	serine/threonine protein kinase (Kcc4), putative
AFLA_005450	-5.23541	1.63678	0.00553125	conserved hypothetical protein
AFLA_094950	-5.22251	1.62733	0.00536104	monooxygenase, putative
AFLA_075640	-5.10852	1.49026	0.00272139	pigment biosynthesis protein Ayg1
AFLA_062640	-4.97157	0.467437	1.72699e-24	conserved hypothetical protein
AFLA_121120	-4.89358	0.73711	6.91707e-10	ABC bile acid transporter, putative
AFLA_005460	-4.87321	1.82422	0.0229039	cytochrome P450, putative
AFLA_101720	-4.84895	1.84946	0.025885	cytochrome P450, putative
AFLA_006020	-4.81534	1.03064	2.55834e-05	hypothetical protein AFLA_006020
AFLA_097290	-4.80868	1.22539	0.000499059	conserved hypothetical protein
AFLA_012890	-4.67102	1.51937	0.0078748	hypothetical protein AFLA_012890
AFLA_037280	-4.66449	1.79313	0.0272222	hypothetical protein AFLA_037280
AFLA_039880	-4.58831	1.94306	0.0470595	conserved hypothetical protein
AFLA_138950	-4.58358	1.91062	0.0433008	alcohol dehydrogenase, putative
AFLA_009360	-4.57675	1.82841	0.034283	serine racemase, putative
AFLA_060980	-4.54793	0.612386	3.34119e-12	pantothenate transporter, putative
AFLA_120210	-4.53705	1.86373	0.040082	conserved hypothetical protein
AFLA_002930	-4.51774	0.710281	3.9021e-09	hypothetical protein AFLA_002930
AFLA_095660	-4.48281	1.53323	0.011869	immunoglobulin G-binding protein H precursor, putative
AFLA_062340	-4.44179	0.930334	1.62879e-05	dioxygenase, putative
AFLA_082850	-4.32223	0.279638	2.40606e-51	C2H2 type conidiation transcription factor BrlA
AFLA_025900	-4.30313	1.28722	0.0035563	chitin deacetylase, putative
AFLA_013490	-4.12974	0.726115	1.82147e-07	amino acid transporter, putative
AFLA_023990	-4.12554	0.433149	1.01427e-19	conserved hypothetical protein
AFLA_054300	-4.12438	1.65281	0.0348316	pantothenate transporter, putative
AFLA_017750	-4.09299	0.567534	1.5282e-11	conserved hypothetical protein
AFLA_019930	-4.02486	0.604149	5.98653e-10	short chain dehydrogenase/reductase, putative
AFLA_105420	-4.02112	1.63375	0.0376459	hypothetical protein AFLA_105420
AFLA_054410	-4.01378	0.929121	0.000111453	conserved hypothetical protein
AFLA_078060	-3.95531	0.404184	8.34361e-21	FAD-binding oxidoreductase, putative
AFLA_080670	-3.91474	0.299897	1.10136e-36	conserved hypothetical protein
AFLA_107050	-3.89254	1.20237	0.00491342	hypothetical protein AFLA_107050
AFLA_053730	-3.87704	1.40489	0.0183513	hypothetical protein AFLA_053730
AFLA_063420	-3.83142	0.460939	3.85799e-15	O-acetyltransferase, putative
AFLA_013530	-3.79957	0.576108	9.09167e-10	conserved hypothetical protein
AFLA_110820	-3.7924	0.969259	0.000519511	choline transport protein, putative
AFLA_006010	-3.77213	0.826421	4.08346e-05	conserved hypothetical protein
AFLA_110990	-3.76466	0.393845	7.36846e-20	short chain dehydrogenase, putative
AFLA_060990	-3.75502	0.437823	4.27737e-16	conserved hypothetical protein
AFLA_126350	-3.73939	1.24463	0.00957066	hypothetical protein AFLA_126350
AFLA_074240	-3.73351	0.557386	4.79039e-10	conserved hypothetical protein
AFLA_088100	-3.72587	0.350264	1.71158e-24	purine-cytosine permease, putative
AFLA_021320	-3.69804	0.536079	1.29061e-10	NAD dependent epimerase/dehydratase, putative
AFLA_120390	-3.65722	0.592255	1.17491e-08	conserved hypothetical protein
AFLA_061020	-3.65709	0.293264	1.66709e-33	CAIB/BAIF family enzyme
AFLA_057530	-3.65083	1.44121	0.031948	S-adenosylmethionine synthetase, putative
AFLA_113380	-3.62785	1.18949	0.00843263	hypothetical protein AFLA_113380
AFLA_030810	-3.62701	0.83863	0.000109436	conserved hypothetical protein
AFLA_060940	-3.62041	0.361298	8.48179e-22	gluconolactonase precursor, putative
AFLA_118740	-3.55621	0.645448	4.63056e-07	conserved hypothetical protein
AFLA_100380	-3.49703	0.536499	1.4759e-09	hypothetical protein AFLA_100380
AFLA_094740	-3.45895	0.817825	0.000159799	alcohol dehydrogenase, putative
AFLA_051890	-3.44495	0.762912	4.98969e-05	MFS monosaccharide transporter, putative
AFLA_102640	-3.41701	0.561696	2.01014e-08	exo-beta-1,3-glucanase, putative
AFLA_061000	-3.3407	0.65339	3.41864e-06	hypothetical protein AFLA_061000
AFLA_030650	-3.31303	0.345867	6.12637e-20	dihydrodipicolinate synthetase family protein
AFLA_056410	-3.30684	0.841029	0.000485356	hypothetical protein AFLA_056410
AFLA_137260	-3.22155	0.611296	1.57381e-06	conserved hypothetical protein
AFLA_104940	-3.21933	1.10947	0.0125519	conserved hypothetical protein
AFLA_054110	-3.21929	0.789161	0.000281602	hypothetical protein AFLA_054110
AFLA_121820	-3.21512	1.04473	0.00780197	24-dehydrocholesterol reductase precursor, putative
AFLA_116610	-3.20528	1.20575	0.0236558	conserved hypothetical protein
AFLA_075000	-3.18338	0.317741	8.5875e-22	conserved hypothetical protein
AFLA_134460	-3.16882	0.598813	1.41649e-06	hypothetical protein AFLA_134460
AFLA_049830	-3.11347	0.328941	1.7495e-19	NCS1 allantoate transporter
AFLA_112380	-3.11289	0.662595	2.2854e-05	integral membrane protein
AFLA_105240	-3.11061	0.531821	7.49929e-08	hypothetical protein AFLA_105240
AFLA_064720	-3.10504	1.22838	0.0323526	sugar transporter, putative
AFLA_095650	-3.0977	0.297333	1.59308e-23	conserved hypothetical protein
AFLA_068640	-3.08944	0.302691	1.363e-22	hypothetical protein AFLA_068640
AFLA_010970	-3.08788	0.577455	1.07002e-06	MFS maltose permease, putative
AFLA_013510	-3.08242	0.344095	1.71557e-17	myo-inositol transporter
AFLA_109400	-3.07254	0.478902	2.78564e-09	extracellular protein, putative
AFLA_019340	-3.05705	0.376348	1.74895e-14	conserved hypothetical protein
AFLA_111090	-3.04052	0.486065	7.33896e-09	hypothetical protein AFLA_111090
AFLA_034140	-3.01641	0.324361	8.01471e-19	monocarboxylate permease, putative
AFLA_078590	-3.01626	0.372908	2.30712e-14	extracellular matrix protein, putative
AFLA_014410	-3.00512	0.978191	0.00792165	conserved hypothetical protein
AFLA_019460	-2.99739	0.530925	2.26628e-07	conserved hypothetical protein
AFLA_042390	-2.97566	0.295673	5.5532e-22	glyceraldehyde 3-phosphate dehydrogenase, putative
AFLA_092300	-2.96123	1.26754	0.0497258	hypothetical protein AFLA_092300
AFLA_046670	-2.96031	0.536351	4.40052e-07	MFS allantoate transporter, putative
AFLA_061010	-2.95703	0.853646	0.00242854	conserved hypothetical protein
AFLA_004270	-2.95363	0.460785	2.88921e-09	conserved hypothetical protein
AFLA_019940	-2.94272	0.524233	2.68532e-07	sugar transporter, putative
AFLA_060060	-2.91241	0.515928	2.26909e-07	conserved hypothetical protein
AFLA_010110	-2.90937	0.770078	0.000841768	choline dehydrogenase, putative
AFLA_105940	-2.90225	0.37107	1.78116e-13	cysteinyl-tRNA synthetase
AFLA_119950	-2.89811	0.393425	5.16707e-12	fructose-bisphosphate aldolase, putative
AFLA_097270	-2.89025	0.567147	3.70878e-06	conserved hypothetical protein
AFLA_046860	-2.87468	0.302383	1.19166e-19	MFS monosaccharide transporter (Hxt8), putative
AFLA_137810	-2.86497	0.703721	0.000290013	pantothenate transporter, putative
AFLA_101230	-2.8631	0.371975	4.51368e-13	glutaminase GtaA
AFLA_028010	-2.85099	0.356434	4.55126e-14	conserved hypothetical protein
AFLA_061960	-2.85016	0.369477	3.97195e-13	cell wall protein, putative
AFLA_032420	-2.83412	0.497709	1.75361e-07	conserved hypothetical protein
AFLA_090170	-2.81885	1.00471	0.0162583	MFS sugar transporter, putative
AFLA_015260	-2.80503	0.483798	9.98865e-08	short chain dehydrogenase/oxidoreductase, putative
AFLA_089510	-2.80207	0.260725	5.42687e-25	vacuolar calcium ion transporter, putative
AFLA_126290	-2.78193	0.979388	0.0148568	hypothetical protein AFLA_126290
AFLA_018070	-2.76792	0.38058	9.92868e-12	MFS transporter, putative
AFLA_137190	-2.76654	0.293213	2.30406e-19	conserved hypothetical protein
AFLA_098370	-2.75049	0.617812	6.5193e-05	conserved hypothetical protein
AFLA_041110	-2.70367	0.485159	3.32642e-07	hypothetical protein AFLA_041110
AFLA_010030	-2.70067	0.738165	0.00127655	oxidoreductase, 2OG-Fe(II) oxygenase family, putative
AFLA_108920	-2.68664	0.744411	0.00150404	conserved hypothetical protein
AFLA_126900	-2.68443	0.502885	1.11874e-06	maltase
AFLA_132690	-2.68198	0.730743	0.0012294	conserved hypothetical protein
AFLA_056390	-2.679	0.703373	0.000755737	hypothetical protein AFLA_056390
AFLA_070950	-2.67822	0.318337	1.67955e-15	C4-dicarboxylate transporter/malic acid transport protein, putative
AFLA_122360	-2.67081	0.442543	2.63794e-08	conserved hypothetical protein
AFLA_134760	-2.66493	0.589079	4.8184e-05	hypothetical protein AFLA_134760
AFLA_012030	-2.65415	0.29296	7.02997e-18	DUF895 domain membrane protein
AFLA_084250	-2.65166	0.301313	6.54191e-17	conserved hypothetical protein
AFLA_126980	-2.64698	0.380831	9.11028e-11	conserved hypothetical protein
AFLA_049950	-2.63142	0.506265	2.24227e-06	hypothetical protein AFLA_049950
AFLA_067870	-2.6294	0.361454	9.8338e-12	conserved hypothetical protein
AFLA_012080	-2.62439	0.351802	2.62282e-12	glucosamine-6-phosphate deaminase, putative
AFLA_077920	-2.61022	0.644333	0.000312609	glutamate decarboxylase
AFLA_014510	-2.591	1.08763	0.0449072	formate/nitrite transporter family protein, putative
AFLA_092230	-2.5854	0.244177	2.81373e-24	sugar transporter, putative
AFLA_025280	-2.5836	0.574263	5.35497e-05	hypothetical protein AFLA_025280
AFLA_131830	-2.5819	0.377371	1.88319e-10	MFS monosaccharide transporter, putative
AFLA_079580	-2.58006	0.309741	3.35073e-15	cytochrome b561, putative
AFLA_030800	-2.57516	0.874566	0.0112179	conserved hypothetical protein
AFLA_063580	-2.57302	0.655258	0.000494569	short chain type dehydrogenase, putative
AFLA_092700	-2.5543	0.279641	3.60771e-18	protein tyrosine phosphatase Pps1, putative
AFLA_107060	-2.54742	0.554651	3.63818e-05	MFS transporter, putative
AFLA_112920	-2.54588	0.279211	4.14216e-18	mitochondrial cytochrome b2-like, putative
AFLA_075620	-2.54366	0.327898	2.87778e-13	conserved hypothetical protein
AFLA_020920	-2.54146	0.317306	4.21141e-14	nucleoside-diphosphate-sugar epimerase, putative
AFLA_034090	-2.53972	0.669303	0.000794989	conserved hypothetical protein
AFLA_014900	-2.52869	0.769594	0.00426342	hypothetical protein AFLA_014900
AFLA_044050	-2.52651	0.401904	6.12809e-09	gaba-specific permease, putative
AFLA_102010	-2.52465	0.39514	3.27741e-09	class V chitinase, putative
AFLA_121640	-2.51363	0.91818	0.019387	conserved hypothetical protein
AFLA_028100	-2.51344	0.338979	3.64471e-12	FMN dependent dehydrogenase, putative
AFLA_117030	-2.50877	0.806676	0.00711759	conserved hypothetical protein
AFLA_110940	-2.50066	0.87218	0.0138168	hypothetical protein AFLA_110940
AFLA_085180	-2.50003	0.79513	0.00647851	hypothetical protein AFLA_085180
AFLA_013520	-2.49536	0.421029	4.88033e-08	cytochrome P450, putative
AFLA_057330	-2.48432	0.35456	6.30323e-11	conserved hypothetical protein
AFLA_126890	-2.48387	0.372314	5.65673e-10	MFS maltose permease MalP
AFLA_090270	-2.48249	0.614162	0.000323339	hypothetical protein AFLA_090270
AFLA_002190	-2.47394	0.380017	1.55031e-09	MFS transporter, putative
AFLA_090840	-2.46682	0.465616	1.37398e-06	conserved hypothetical protein
AFLA_068110	-2.46303	0.623585	0.000455124	3-dehydroquinate dehydratase QutE
AFLA_056370	-2.45417	0.608298	0.000332429	high-affinity glucose transporter, putative
AFLA_019450	-2.45354	0.481738	3.7649e-06	hypothetical protein AFLA_019450
AFLA_046230	-2.44782	0.406156	2.76265e-08	amino acid permease (Dip5), putative
AFLA_032930	-2.44561	0.304683	3.74021e-14	conserved hypothetical protein
AFLA_090070	-2.43621	0.276495	6.04346e-17	allergen, putative
AFLA_080800	-2.43407	0.830723	0.0116884	F-box domain protein
AFLA_097640	-2.43323	0.372027	1.28344e-09	conserved hypothetical protein
AFLA_131600	-2.4329	0.468298	2.27083e-06	lysine-rich arabinogalactan protein 18 precursor, putative
AFLA_097600	-2.42967	0.420586	1.11565e-07	D-3-phosphoglycerate dehydrogenase, putative
AFLA_045660	-2.42875	0.286792	1.06692e-15	multicopper oxidase/laccase, putative
AFLA_119720	-2.42856	0.374839	1.8933e-09	sugar transporter, putative
AFLA_062560	-2.42242	0.689237	0.00206138	GILT family thiol reductase, putative
AFLA_080180	-2.42062	0.785886	0.00774226	hypothetical protein AFLA_080180
AFLA_124680	-2.40857	0.780947	0.0076711	myotrophin, putative
AFLA_084310	-2.40622	0.675375	0.00175801	hypothetical protein AFLA_084310
AFLA_044680	-2.40485	0.308409	2.12556e-13	conserved hypothetical protein
AFLA_072620	-2.40343	0.791343	0.00874212	proline-specific permease, putative
AFLA_054140	-2.40204	0.350231	1.6832e-10	conserved hypothetical protein
AFLA_009990	-2.39279	0.790486	0.00897876	1-aminocyclopropane-1-carboxylate oxidase, putative
AFLA_120060	-2.39064	0.918774	0.0271755	amino acid transporter (Mtr), putative
AFLA_065540	-2.37827	0.453867	1.82172e-06	extracellular lipase, putative
AFLA_129450	-2.37577	0.27377	1.81592e-16	MFS transporter, putative
AFLA_009120	-2.37463	0.486914	1.02806e-05	NRPS-like enzyme, putative
AFLA_089340	-2.36321	0.7883	0.00973268	allantoate permease, putative
AFLA_126110	-2.35614	0.416204	2.09056e-07	hypothetical protein AFLA_126110
AFLA_073660	-2.34369	0.325516	1.65334e-11	alcohol dehydrogenase
AFLA_079440	-2.33768	0.477972	9.64865e-06	allantoate permease, putative
AFLA_112800	-2.33197	0.315712	4.47826e-12	L-lactate dehydrogenase
AFLA_015340	-2.32668	0.236993	6.20251e-21	conserved hypothetical protein
AFLA_128690	-2.31934	0.38158	2.07264e-08	conserved hypothetical protein
AFLA_055300	-2.31874	0.461924	5.34433e-06	conserved hypothetical protein
AFLA_138850	-2.31785	0.287591	2.89683e-14	facilitated glucose transporter, putative
AFLA_007580	-2.31047	0.489589	2.07563e-05	MFS sugar transporter, putative
AFLA_019260	-2.30898	0.699754	0.00407972	short-chain dehydrogenase, putative
AFLA_128700	-2.30594	0.840485	0.0191184	alcohol dehydrogenase, putative
AFLA_005140	-2.29172	0.300085	7.11611e-13	hypothetical protein AFLA_005140
AFLA_037830	-2.27562	0.278021	1.06986e-14	fumarylacetoacetate hydrolase family protein
AFLA_064630	-2.26735	0.619544	0.00127332	hypothetical protein AFLA_064630
AFLA_032940	-2.25563	0.299012	1.4239e-12	conserved hypothetical protein
AFLA_105290	-2.25121	0.738879	0.00850324	3-beta hydroxysteroid dehydrogenase/isomerase, putative
AFLA_028110	-2.24985	0.245899	3.14678e-18	D-lactate dehydrogenase (cytochrome), putative
AFLA_119820	-2.22903	0.360792	1.15559e-08	NRPS-like enzyme, putative
AFLA_076530	-2.21968	0.25379	1.03006e-16	sugar transporter family protein
AFLA_021650	-2.21886	0.809718	0.0192603	conserved hypothetical protein
AFLA_040720	-2.2134	0.51742	0.000131014	conserved hypothetical protein
AFLA_101300	-2.21176	0.254674	1.71922e-16	integral membrane protein
AFLA_042540	-2.20932	0.436837	4.45593e-06	conserved hypothetical protein
AFLA_116940	-2.20892	0.268508	7.59627e-15	conserved hypothetical protein
AFLA_094300	-2.20422	0.694149	0.00591545	conserved hypothetical protein
AFLA_007350	-2.19999	0.500429	8.19998e-05	hypothetical protein AFLA_007350
AFLA_102530	-2.19174	0.45249	1.19185e-05	UMTA methyltransferase family protein
AFLA_014130	-2.19037	0.336035	1.4759e-09	conserved hypothetical protein
AFLA_113710	-2.18644	0.288053	1.00385e-12	mating-type switch/DNA repair protein Swi10/Rad10, putative
AFLA_099620	-2.18273	0.354698	1.32641e-08	hypothetical protein AFLA_099620
AFLA_035740	-2.1812	0.805163	0.0208144	Bys1 family protein
AFLA_018060	-2.17001	0.732533	0.0106868	conserved hypothetical protein
AFLA_093890	-2.16318	0.212411	1.70055e-22	conserved hypothetical protein
AFLA_050180	-2.15326	0.289569	3.12513e-12	calcium transporter, putative
AFLA_099410	-2.15058	0.874639	0.0378536	hscarg dehydrogenase, putative
AFLA_019220	-2.14501	0.514871	0.000204052	hypothetical protein AFLA_019220
AFLA_129800	-2.14275	0.634574	0.00320867	pantothenate transporter, putative
AFLA_032490	-2.14103	0.701229	0.00835013	elongation of fatty acids protein, putative
AFLA_139090	-2.13501	0.821678	0.0274215	sugar transporter, putative
AFLA_030560	-2.12841	0.887912	0.0434781	hypothetical protein AFLA_030560
AFLA_083120	-2.12798	0.404518	1.6468e-06	thioredoxin, putative
AFLA_054400	-2.12643	0.833283	0.0305258	conserved hypothetical protein
AFLA_002000	-2.12601	0.475564	6.03736e-05	DUF821 domain protein
AFLA_075610	-2.10832	0.254566	4.88953e-15	conserved hypothetical protein
AFLA_024550	-2.10779	0.667345	0.00621536	conserved hypothetical protein
AFLA_064710	-2.10651	0.864521	0.0398713	pantothenate transporter, putative
AFLA_020590	-2.10291	0.241203	1.30142e-16	aldose 1-epimerase, putative
AFLA_085960	-2.10169	0.2458	5.32918e-16	cell surface protein, putative
AFLA_043620	-2.10064	0.261749	3.75276e-14	MFS alpha-glucoside transporter, putative
AFLA_134020	-2.09717	0.552452	0.000790743	hypothetical protein AFLA_134020
AFLA_066780	-2.09544	0.576278	0.00137757	geranylgeranyl pyrophosphate synthase, putative
AFLA_009440	-2.09344	0.762625	0.0190732	cytochrome B5, putative
AFLA_075390	-2.09327	0.46018	4.33353e-05	3-methyl-2-oxobutanoate hydroxymethyltransferase, putative
AFLA_072600	-2.09286	0.854718	0.0387695	uracil permease, putative
AFLA_012050	-2.08848	0.289695	1.55484e-11	N-acetylglucosamine-6-phosphate deacetylase (NagA), putative
AFLA_113310	-2.08818	0.374439	3.26353e-07	nitrosoguanidine resistance protein SNG1, putative
AFLA_135620	-2.08441	0.346077	2.82112e-08	hypothetical protein AFLA_135620
AFLA_020820	-2.0815	0.501059	0.000213434	cell wall protein TIR4 precursor, putative
AFLA_070790	-2.08129	0.67656	0.00783038	hypothetical protein AFLA_070790
AFLA_024510	-2.07693	0.275568	1.48379e-12	MFS quinate transporter, putative
AFLA_072780	-2.07053	0.298286	9.67769e-11	sarcosine oxidase, putative
AFLA_087270	-2.06692	0.868203	0.045049	transporter, putative
AFLA_090410	-2.06649	0.337004	1.51103e-08	conserved hypothetical protein
AFLA_138090	-2.06255	0.307179	4.31144e-10	alpha-glucuronidase
AFLA_054390	-2.06098	0.384318	9.89053e-07	conserved hypothetical protein
AFLA_133940	-2.05679	0.222435	1.28531e-18	conserved hypothetical protein
AFLA_035630	-2.05335	0.331724	1.07895e-08	conserved hypothetical protein
AFLA_065930	-2.04847	0.362361	2.17414e-07	pantothenate transporter, putative
AFLA_009010	-2.04813	0.496498	0.00023797	conserved hypothetical protein
AFLA_133200	-2.04752	0.3112	1.00765e-09	conserved hypothetical protein
AFLA_064350	-2.04732	0.44503	3.51622e-05	MFS transporter, putative
AFLA_051900	-2.0455	0.307677	6.52848e-10	zinc knuckle transcription factor (CnjB), putative
AFLA_120270	-2.0435	0.748679	0.0197629	RTA1 domain protein, putative
AFLA_016930	-2.04138	0.476481	0.000127886	O-methyltransferase, putative
AFLA_029850	-2.04089	0.319506	3.3062e-09	cysteine-rich secreted protein
AFLA_087100	-2.03864	0.463332	8.06987e-05	benzoate 4-monooxygenase cytochrome P450, putative
AFLA_014330	-2.0383	0.645522	0.00622986	conserved hypothetical protein
AFLA_034940	-2.03598	0.795847	0.0300964	conserved hypothetical protein
AFLA_014280	-2.03569	0.304032	4.8681e-10	conserved hypothetical protein
AFLA_122380	-2.03474	0.754969	0.0215413	arylsulfatase, putative
AFLA_129310	-2.03447	0.661741	0.00787444	NAD binding Rossmann fold oxidoreductase, putative
AFLA_077870	-2.0331	0.323639	6.26226e-09	conserved hypothetical protein
AFLA_009600	-2.0306	0.713035	0.0145501	MFS sugar transporter, putative
AFLA_136180	-2.02583	0.254482	6.09355e-14	cytochrome P450, putative
AFLA_128600	-2.0167	0.381223	1.42762e-06	2-oxoisovalerate dehydrogenase complex alpha subunit, putative
AFLA_009030	-2.01155	0.347079	1.0113e-07	conserved hypothetical protein
AFLA_121510	-2.00989	0.485591	0.000226419	conserved hypothetical protein
AFLA_045560	-2.009	0.489706	0.000259655	carboxylic acid transport protein
AFLA_043030	-2.00389	0.337155	4.43671e-08	MFS transporter, putative
AFLA_118960	-2.00338	0.65971	0.00875058	polyketide synthase, putative
AFLA_136190	-1.99909	0.751676	0.0235965	conserved hypothetical protein
AFLA_006180	-1.99829	0.645232	0.0073999	conidial pigment biosynthesis oxidase Arb2/brown2
AFLA_107550	-1.99272	0.338959	6.36451e-08	alcohol dehydrogenase, putative
AFLA_051440	-1.99029	0.449821	7.277e-05	fructose-bisphosphate aldolase, putative
AFLA_100910	-1.98693	0.276883	1.95546e-11	MFS sugar transporter, putative
AFLA_028120	-1.98622	0.352042	2.30637e-07	F-box domain protein
AFLA_011990	-1.98153	0.459532	0.000114945	hypothetical protein AFLA_011990
AFLA_075510	-1.98028	0.299676	8.3528e-10	general amidase, putative
AFLA_132200	-1.97555	0.36317	6.63117e-07	C6 transcription factor, putative
AFLA_025380	-1.97437	0.416996	1.93596e-05	conserved hypothetical protein
AFLA_064890	-1.96612	0.722759	0.0202109	hypothetical protein AFLA_064890
AFLA_063520	-1.96596	0.283736	1.05128e-10	hypothetical protein AFLA_063520
AFLA_024600	-1.9645	0.394925	6.56358e-06	short chain oxidoreductase (CsgA), putative
AFLA_033950	-1.9622	0.314742	8.30646e-09	conserved hypothetical protein
AFLA_098830	-1.96168	0.45485	0.000114721	MFS multidrug transporter, putative
AFLA_125860	-1.96118	0.375859	2.03241e-06	alcohol dehydrogenase, putative
AFLA_089500	-1.96054	0.26859	8.29471e-12	plasma membrane calcium-transporting ATPase, putative
AFLA_090210	-1.95931	0.221866	5.07633e-17	amino acid permease, putative
AFLA_107560	-1.9521	0.354517	4.70819e-07	oxidoreductase, 2OG-Fe(II) oxygenase family, putative
AFLA_001200	-1.95179	0.297374	1.10635e-09	conserved hypothetical protein
AFLA_039600	-1.94392	0.390179	6.33228e-06	conserved hypothetical protein
AFLA_109760	-1.94342	0.802534	0.0411881	ankyrin, putative
AFLA_040280	-1.94249	0.3414	1.79899e-07	L-PSP endoribonuclease family protein, putative
AFLA_131840	-1.94234	0.628512	0.00753375	conserved hypothetical protein
AFLA_056380	-1.93974	0.560549	0.00245543	conserved hypothetical protein
AFLA_057200	-1.93968	0.422783	3.70557e-05	conserved hypothetical protein
AFLA_111270	-1.93678	0.318873	2.11824e-08	conserved hypothetical protein
AFLA_104750	-1.93365	0.436215	7.04228e-05	pantothenate transporter, putative
AFLA_113510	-1.93035	0.300233	2.56756e-09	fungal specific transcription factor, putative
AFLA_067880	-1.92856	0.329727	7.49929e-08	MFS transporter, putative
AFLA_002910	-1.9254	0.302069	3.58434e-09	conserved hypothetical protein
AFLA_042010	-1.92519	0.275261	6.85741e-11	zinc-dependent alcohol dehydrogenase, putative
AFLA_113340	-1.92304	0.31245	1.32049e-08	conserved hypothetical protein
AFLA_002760	-1.92205	0.297623	2.15289e-09	DUF1237 domain protein
AFLA_035440	-1.92119	0.509993	0.000874059	mandelate racemase/muconate lactonizing enzyme family protein
AFLA_073640	-1.91752	0.325988	6.249e-08	C6 transcription factor, putative
AFLA_078940	-1.91556	0.566835	0.00317945	hypothetical protein AFLA_078940
AFLA_060050	-1.91062	0.218628	1.08759e-16	GABA permease, putative
AFLA_121700	-1.91058	0.629286	0.00876202	conserved hypothetical protein
AFLA_137110	-1.90731	0.385619	7.49155e-06	extracellular serine-rich protein, putative
AFLA_063610	-1.90574	0.808458	0.0474182	conserved hypothetical protein
AFLA_034610	-1.90525	0.297665	3.05154e-09	C6 transcription factor, putative
AFLA_085150	-1.90504	0.272512	7.00972e-11	ATP-binding cassette transporter, putative
AFLA_093070	-1.89711	0.313174	2.31274e-08	C2H2 transcription factor, putative
AFLA_106780	-1.8965	0.291095	1.50498e-09	CRAL/TRIO domain protein
AFLA_118180	-1.89496	0.478827	0.000442403	isoflavone reductase family protein
AFLA_122370	-1.89399	0.784686	0.0418786	MFS peptide transporter, putative
AFLA_105950	-1.8907	0.304127	9.17334e-09	hypothetical protein AFLA_105950
AFLA_118830	-1.88818	0.666958	0.0152359	conserved hypothetical protein
AFLA_074140	-1.88623	0.48594	0.000580407	hypothetical protein AFLA_074140
AFLA_137840	-1.88582	0.247044	7.28299e-13	integral membrane protein
AFLA_025510	-1.88562	0.258497	8.5761e-12	GPI anchored protein, putative
AFLA_018750	-1.87995	0.578692	0.0047594	phosphatidylinositol glycan, putative
AFLA_012950	-1.87796	0.286819	1.22616e-09	conserved hypothetical protein
AFLA_048860	-1.87779	0.313095	3.25149e-08	conserved hypothetical protein
AFLA_036150	-1.87348	0.501961	0.00098879	conserved hypothetical protein
AFLA_003720	-1.87255	0.338686	4.18745e-07	sugar transporter, putative
AFLA_106020	-1.87153	0.745517	0.0337124	monocarboxylate permease, putative
AFLA_000590	-1.87149	0.627515	0.0101265	conserved hypothetical protein
AFLA_132020	-1.87138	0.568804	0.00420774	toxin biosynthesis peroxidase, putative
AFLA_073650	-1.86869	0.32254	1.02204e-07	mandelate racemase/muconate lactonizing enzyme family protein
AFLA_134010	-1.86541	0.7677	0.0404756	hypothetical protein AFLA_134010
AFLA_056030	-1.85886	0.260368	2.49326e-11	PAP2 domain protein
AFLA_067300	-1.85553	0.336841	4.65307e-07	conserved hypothetical protein
AFLA_109160	-1.85249	0.21075	7.14784e-17	isopentenyl-diphosphate delta-isomerase
AFLA_073920	-1.85182	0.491533	0.000873238	short chain dehydrogenase, putative
AFLA_106650	-1.84979	0.409222	4.88988e-05	conserved hypothetical protein
AFLA_033210	-1.84712	0.599234	0.00769078	MFS allantoate transporter, putative
AFLA_136460	-1.84048	0.314254	7.24177e-08	DRAP deaminase, putative
AFLA_039670	-1.83914	0.390449	2.16018e-05	allantoate permease, putative
AFLA_108260	-1.83871	0.377076	1.03082e-05	ammonium transporter, putative
AFLA_089350	-1.83848	0.772115	0.0450286	conserved hypothetical protein
AFLA_051530	-1.83833	0.229118	3.79201e-14	methylmalonate-semialdehyde dehydrogenase, putative
AFLA_127470	-1.83474	0.3522	2.11568e-06	conserved hypothetical protein
AFLA_021770	-1.83406	0.556151	0.00410486	tocopherol O-methyltransferase, putative
AFLA_062330	-1.83376	0.393024	2.62984e-05	C6 transcription factor, putative
AFLA_094940	-1.83154	0.730319	0.0339061	conserved hypothetical protein
AFLA_080710	-1.83135	0.228964	4.55126e-14	conserved hypothetical protein
AFLA_000730	-1.83044	0.265114	1.24182e-10	conserved hypothetical protein
AFLA_015330	-1.82514	0.315529	1.07357e-07	conserved hypothetical protein
AFLA_067700	-1.82484	0.647176	0.0156811	oxidoreductase, putative
AFLA_020430	-1.82388	0.390632	2.59562e-05	extracellular dioxygenase, putative
AFLA_102820	-1.82291	0.411939	7.2623e-05	conserved hypothetical protein
AFLA_043780	-1.8225	0.704946	0.02836	lysophospholipase A, putative
AFLA_108060	-1.82162	0.686238	0.0239139	short-chain dehydrogenase, putative
AFLA_029620	-1.81429	0.322343	2.48668e-07	transcription factor AbaA
AFLA_053910	-1.81152	0.291879	9.7622e-09	pantothenate transporter, putative
AFLA_058620	-1.81094	0.354905	3.59677e-06	ferric-chelate reductase FREA
AFLA_097580	-1.81037	0.434935	0.00020706	conserved hypothetical protein
AFLA_106010	-1.80959	0.512841	0.00196959	MFS multidrug transporter, putative
AFLA_092980	-1.80623	0.63161	0.0140889	conserved hypothetical protein
AFLA_090220	-1.80419	0.31001	8.81162e-08	integral membrane protein
AFLA_021840	-1.80195	0.236297	7.7163e-13	diphthamide biosynthesis protein Dph2, putative
AFLA_110830	-1.80032	0.405462	6.83998e-05	conserved hypothetical protein
AFLA_095940	-1.8003	0.535468	0.00335233	conserved hypothetical protein
AFLA_133220	-1.79865	0.334162	8.91284e-07	hypothetical protein AFLA_133220
AFLA_099270	-1.79585	0.296544	2.33504e-08	isovaleryl-CoA dehydrogenase IvdA, putative
AFLA_132250	-1.79361	0.252477	3.19318e-11	MFS multidrug transporter, putative
AFLA_028090	-1.79212	0.365094	8.88993e-06	biotin-dependent 2-oxo acid dehydrogenases acyltransferase, putative
AFLA_040460	-1.79115	0.290186	1.19124e-08	choline transport protein, putative
AFLA_069680	-1.78836	0.275732	1.81783e-09	3-oxoacyl-(acyl-carrier-protein) reductase
AFLA_038840	-1.78817	0.274056	1.41746e-09	conserved hypothetical protein
AFLA_090140	-1.78571	0.383045	2.67446e-05	oxidoreductase, putative
AFLA_129050	-1.78505	0.314584	1.95519e-07	conserved hypothetical protein
AFLA_064410	-1.78255	0.445585	0.0003764	conserved hypothetical protein
AFLA_070020	-1.78237	0.350917	4.01565e-06	alpha-L-arabinofuranosidase
AFLA_038780	-1.78192	0.302337	5.87768e-08	amino acid transporter, putative
AFLA_080660	-1.78094	0.51882	0.00268036	L-asparaginase
AFLA_106610	-1.7799	0.397219	5.77281e-05	hypothetical protein AFLA_106610
AFLA_113740	-1.77942	0.277646	2.90415e-09	general amino acid permease (Agp2), putative
AFLA_139340	-1.77662	0.243617	8.67657e-12	aflS/ pathway regulator
AFLA_081500	-1.77163	0.468106	0.000822506	conserved hypothetical protein
AFLA_073560	-1.76854	0.442665	0.000383537	amino acid permease (Gap1), putative
AFLA_104640	-1.76813	0.25441	9.12917e-11	Asp hemolysin-like protein
AFLA_117690	-1.76643	0.330495	1.08327e-06	sugar transporter, putative
AFLA_030490	-1.76447	0.433234	0.000288302	hypothetical protein AFLA_030490
AFLA_091010	-1.75797	0.349235	4.99748e-06	peroxisomal membrane protein 2, pxmp2, putative
AFLA_042020	-1.7555	0.29431	3.92165e-08	3-ketoacyl-acyl carrier protein reductase, putative
AFLA_129300	-1.75037	0.428091	0.000272547	conserved hypothetical protein
AFLA_137850	-1.75013	0.23302	1.80408e-12	conserved hypothetical protein
AFLA_058630	-1.7493	0.45807	0.000729818	D-mandelate dehydrogenase, putative
AFLA_133250	-1.7489	0.469374	0.00101153	conserved hypothetical protein
AFLA_127830	-1.74786	0.312556	3.00487e-07	Fe-containing alcohol dehydrogenase, putative
AFLA_091070	-1.74446	0.326775	1.11769e-06	conserved hypothetical protein
AFLA_052330	-1.74333	0.476401	0.00127395	hypothetical protein AFLA_052330
AFLA_024120	-1.74011	0.358416	1.13335e-05	conserved hypothetical protein
AFLA_078840	-1.73936	0.302091	1.24204e-07	MFS transporter, putative
AFLA_024370	-1.7381	0.236457	5.77252e-12	MFS pantothenate transporter, putative
AFLA_072690	-1.7374	0.534113	0.00469521	hypothetical protein AFLA_072690
AFLA_133950	-1.73723	0.240082	1.29177e-11	triosephosphate isomerase
AFLA_056340	-1.73301	0.440133	0.000474966	C-5 cytosine methyltransferase DmtA
AFLA_100930	-1.73293	0.252316	1.57948e-10	conserved hypothetical protein
AFLA_014240	-1.73196	0.705581	0.0382252	conserved hypothetical protein
AFLA_081250	-1.72992	0.296011	7.6921e-08	ketohexokinase, putative
AFLA_022810	-1.72745	0.603592	0.0139942	sugar transporter, putative
AFLA_031150	-1.72698	0.250732	1.38158e-10	methylglutaconyl-CoA hydratase, mitochondrial precursor, putative
AFLA_109040	-1.72349	0.466414	0.00112557	sugar transporter, putative
AFLA_098630	-1.72273	0.577615	0.0101263	amino acid transporter, putative
AFLA_061140	-1.72252	0.39279	8.56675e-05	cytochrome P450, putative
AFLA_017740	-1.72223	0.624794	0.0185115	conserved hypothetical protein
AFLA_134920	-1.72077	0.28003	1.39644e-08	C6 transcription factor, putative
AFLA_092170	-1.72047	0.394809	9.58671e-05	conserved hypothetical protein
AFLA_108280	-1.71848	0.546345	0.00645521	conserved hypothetical protein
AFLA_093790	-1.71756	0.216417	7.34281e-14	dihydroxyacetone kinase (DakA), putative
AFLA_058810	-1.71443	0.272621	6.0516e-09	arginase, putative
AFLA_045490	-1.71333	0.506504	0.00314429	dimethylallyl tryptophan synthase, putative
AFLA_132400	-1.71124	0.516882	0.00394071	conserved hypothetical protein
AFLA_118730	-1.71042	0.601442	0.0147153	glycerol dehydrogenase (GCY1), putative
AFLA_121280	-1.70934	0.384808	6.78827e-05	conserved hypothetical protein
AFLA_102300	-1.70886	0.274856	9.16692e-09	molybdopterin synthase large subunit CnxH
AFLA_093000	-1.70626	0.291417	7.28423e-08	MFS efflux transporter, putative
AFLA_034070	-1.70626	0.231985	5.59619e-12	mitochondrial carrier protein, putative
AFLA_020020	-1.7	0.302474	2.59722e-07	conserved hypothetical protein
AFLA_091170	-1.69835	0.636474	0.023076	conserved hypothetical protein
AFLA_005780	-1.69375	0.484618	0.0021998	conserved hypothetical protein
AFLA_017050	-1.68939	0.540967	0.00686302	sugar transporter, putative
AFLA_037260	-1.68353	0.488692	0.00257577	MFS quinate transporter, putative
AFLA_077770	-1.68236	0.653466	0.0290348	hypothetical protein AFLA_077770
AFLA_128780	-1.68097	0.574344	0.0117822	hypothetical protein AFLA_128780
AFLA_126970	-1.68069	0.363452	3.1652e-05	arginine permease, putative
AFLA_083560	-1.68061	0.336482	5.99509e-06	C6 transcription factor, putative
AFLA_031300	-1.67734	0.664505	0.0326217	hypothetical protein AFLA_031300
AFLA_049780	-1.6759	0.352094	1.73549e-05	xenobiotic compound monooxygenase, DszA family
AFLA_012910	-1.67577	0.366009	3.85193e-05	MFS sugar transporter, putative
AFLA_035640	-1.67292	0.527097	0.00594029	MFS sugar transporter, putative
AFLA_053560	-1.67209	0.556247	0.00952362	conserved hypothetical protein
AFLA_018640	-1.67051	0.446424	0.000954878	hypothetical protein AFLA_018640
AFLA_070040	-1.66969	0.488916	0.00283515	MFS sugar transporter, putative
AFLA_080000	-1.66123	0.600604	0.0180498	DnaJ domain protein
AFLA_102310	-1.66109	0.350613	1.91469e-05	conserved hypothetical protein
AFLA_115890	-1.66008	0.588163	0.015567	acyl-CoA oxidase, putative
AFLA_136470	-1.65855	0.423233	0.000508999	hypothetical protein AFLA_136470
AFLA_083110	-1.6563	0.603437	0.0190783	conidiation-specific protein (Con-10), putative
AFLA_049880	-1.6556	0.466687	0.00184879	hypothetical protein AFLA_049880
AFLA_112140	-1.65384	0.560037	0.0109742	conserved hypothetical protein
AFLA_007680	-1.6516	0.498481	0.00391035	argininosuccinate lyase, putative
AFLA_010570	-1.65155	0.468165	0.00197442	hypothetical protein AFLA_010570
AFLA_061030	-1.64939	0.467921	0.00199289	amidase family protein
AFLA_089770	-1.64812	0.631523	0.0266504	alpha-N-arabinofuranosidase A precursor, putative
AFLA_013140	-1.6465	0.655191	0.0335253	conserved hypothetical protein
AFLA_042490	-1.64552	0.308755	1.17148e-06	DUF521 domain protein
AFLA_139130	-1.64516	0.295086	3.29117e-07	aflYb/ hxtA/ putative hexose transporter
AFLA_136740	-1.64039	0.288733	1.88331e-07	2-methylcitrate dehydratase (PrpD), putative
AFLA_100770	-1.63753	0.273371	3.3797e-08	conserved hypothetical protein
AFLA_035800	-1.6358	0.460289	0.00180889	endo xylanase, putative
AFLA_070740	-1.63436	0.475847	0.00266411	hypothetical protein AFLA_070740
AFLA_004400	-1.63284	0.412725	0.000444303	trypsin Inhibitor like cysteine rich domain containing protein
AFLA_138060	-1.6308	0.318786	3.37166e-06	c-24(28) sterol reductase
AFLA_114430	-1.62629	0.241838	4.03422e-10	conserved hypothetical protein
AFLA_097620	-1.62427	0.375596	0.000109572	sugar transporter, putative
AFLA_075300	-1.62294	0.593756	0.0195991	salicylate hydroxylase, putative
AFLA_054800	-1.62044	0.2916	3.61152e-07	C2H2 transcription factor (Azf1), putative
AFLA_036680	-1.61873	0.273788	5.30057e-08	fungal specific transcription factor, putative
AFLA_021310	-1.6187	0.314702	2.94075e-06	conserved hypothetical protein
AFLA_002200	-1.61742	0.353641	3.93439e-05	esterase, putative
AFLA_034900	-1.61728	0.410653	0.000473543	hypothetical protein AFLA_034900
AFLA_020500	-1.61235	0.335244	1.38738e-05	Rho-like small GTPase, putative
AFLA_136530	-1.61169	0.38575	0.00019511	hypothetical protein AFLA_136530
AFLA_132010	-1.6095	0.311041	2.51561e-06	conserved hypothetical protein
AFLA_010950	-1.60934	0.262237	1.46592e-08	cytochrome P450 oxidoreductase, putative
AFLA_038890	-1.60675	0.416835	0.000639592	sugar transporter, putative
AFLA_060960	-1.60374	0.247416	1.86247e-09	nitrogen assimilation transcription factor nirA, putative
AFLA_096410	-1.59618	0.476805	0.00351289	PTH11-like integral membrane protein, putative
AFLA_066960	-1.59608	0.22455	3.11221e-11	hypothetical protein AFLA_066960
AFLA_046660	-1.59311	0.369548	0.000115408	mitochondrial carrier protein, putative
AFLA_108250	-1.59303	0.420591	0.000814666	pantothenate transporter, putative
AFLA_024740	-1.59055	0.272672	8.19155e-08	C6 transcription factor, putative
AFLA_080150	-1.58892	0.315143	4.80258e-06	hypothetical protein AFLA_080150
AFLA_051820	-1.58165	0.226687	7.63908e-11	clathrin-coated vesicle protein, putative
AFLA_113570	-1.58131	0.251089	5.71876e-09	mitochondrial carrier protein, putative
AFLA_052780	-1.58117	0.395275	0.0003764	cell wall glucanase (Scw4), putative
AFLA_046470	-1.57983	0.321421	8.62795e-06	conserved hypothetical protein
AFLA_113500	-1.57866	0.266766	5.14933e-08	pentafunctional AROM polypeptide, putative
AFLA_113350	-1.5785	0.49489	0.00568186	conserved hypothetical protein
AFLA_057590	-1.57692	0.290181	6.82355e-07	conserved hypothetical protein
AFLA_099250	-1.57649	0.318351	7.29604e-06	3-methylcrotonyl-CoA carboxylase subunit alpha (MccA), putative
AFLA_074170	-1.57552	0.284454	3.98389e-07	cytochrome P450, putative
AFLA_100720	-1.57477	0.376409	0.000190938	conserved hypothetical protein
AFLA_030640	-1.57272	0.30743	3.37166e-06	NAD binding Rossmann fold oxidoreductase, putative
AFLA_093990	-1.57128	0.278519	2.3093e-07	arylsulfatase, putative
AFLA_084470	-1.57122	0.288064	6.15756e-07	polysaccharide deacetylase family protein
AFLA_036720	-1.57097	0.504639	0.00706397	hypothetical protein AFLA_036720
AFLA_055600	-1.5702	0.217948	1.60603e-11	ARD/ARD family protein, putative
AFLA_020180	-1.56823	0.480805	0.00457535	conserved hypothetical protein
AFLA_020900	-1.56791	0.276521	1.99665e-07	major centromere autoantigen B, putative
AFLA_106000	-1.56781	0.534728	0.0116264	conserved hypothetical protein
AFLA_125870	-1.56443	0.368634	0.00015098	conserved hypothetical protein
AFLA_033960	-1.56317	0.32776	1.66226e-05	phenylacrylic acid decarboxylase, putative
AFLA_086920	-1.5581	0.242004	2.4392e-09	Ctr copper transporter family protein
AFLA_109170	-1.55513	0.235089	7.99639e-10	hypothetical protein AFLA_109170
AFLA_084530	-1.55494	0.352687	7.77464e-05	EBP domain protein, putative
AFLA_105100	-1.55421	0.321018	1.20253e-05	beta-galactosidase, putative
AFLA_052810	-1.5533	0.301053	2.7158e-06	1,3-beta-glucanosyltransferase, putative
AFLA_004420	-1.55037	0.482171	0.00526342	phospholipase D precursor, putative
AFLA_131180	-1.5471	0.2805	4.48972e-07	conserved hypothetical protein
AFLA_137130	-1.54587	0.416863	0.00107598	pantothenate transporter, putative
AFLA_056200	-1.54465	0.337163	3.80851e-05	tetratricopeptide repeat protein
AFLA_053990	-1.54191	0.335685	3.63292e-05	class II aldolase/adducin domain protein
AFLA_122540	-1.54008	0.380708	0.000319727	conserved hypothetical protein
AFLA_119750	-1.53973	0.316132	1.056e-05	riboflavin aldehyde-forming enzyme
AFLA_129840	-1.53811	0.287918	1.09682e-06	conserved hypothetical protein
AFLA_121000	-1.53763	0.467243	0.0041968	conserved hypothetical protein
AFLA_121960	-1.53655	0.214611	2.17428e-11	glycerol uptake facilitator, putative
AFLA_118600	-1.53429	0.464054	0.00399784	conserved hypothetical protein
AFLA_127430	-1.53303	0.384337	0.000393137	conserved hypothetical protein
AFLA_049860	-1.53235	0.63377	0.0415154	hypothetical protein AFLA_049860
AFLA_027960	-1.53141	0.28043	5.95343e-07	conserved hypothetical protein
AFLA_085290	-1.53102	0.304856	5.28824e-06	conserved hypothetical protein
AFLA_015250	-1.5296	0.583564	0.0259178	hypothetical protein AFLA_015250
AFLA_040350	-1.52949	0.599685	0.0306191	conserved hypothetical protein
AFLA_060740	-1.52834	0.334448	3.99976e-05	mating-type alpha-pheromone receptor PreB
AFLA_107590	-1.52724	0.384586	0.000419673	3-methyl-2-oxobutanoate dehydrogenase, putative
AFLA_028770	-1.52702	0.444061	0.0026267	conserved hypothetical protein
AFLA_137200	-1.52435	0.389307	0.000514326	chitin synthase, putative
AFLA_015460	-1.52324	0.282604	8.57697e-07	molybdopterin biosynthesis protein, putative
AFLA_091330	-1.52077	0.312846	1.10334e-05	conserved hypothetical protein
AFLA_014260	-1.52072	0.391892	0.000582855	conidial hydrophobin RodB/HypB
AFLA_039650	-1.51913	0.369136	0.000247102	NADH-cytochrome B5 reductase, putative
AFLA_041720	-1.51848	0.303599	5.79292e-06	ELL complex subunit Eap30, putative
AFLA_007650	-1.51797	0.333108	4.20742e-05	conserved hypothetical protein
AFLA_062910	-1.5149	0.43265	0.00215583	proline-specific permease, putative
AFLA_106670	-1.51425	0.251801	2.97132e-08	tip120, putative
AFLA_050860	-1.51416	0.251343	2.80192e-08	conserved hypothetical protein
AFLA_114790	-1.5124	0.233336	1.86299e-09	myo-inositol-1(or 4)-monophosphatase
AFLA_081070	-1.51235	0.374883	0.000332705	conserved hypothetical protein
AFLA_131510	-1.50968	0.240393	6.32186e-09	conserved hypothetical protein
AFLA_035920	-1.50811	0.272851	4.21273e-07	conserved hypothetical protein
AFLA_025530	-1.50756	0.283917	1.29353e-06	WD repeat protein
AFLA_024040	-1.50629	0.26805	2.60757e-07	fungal specific transcription factor, putative
AFLA_106880	-1.50629	0.337253	6.13987e-05	aldehyde reductase (AKR1), putative
AFLA_103690	-1.50556	0.329136	3.92492e-05	hypothetical protein AFLA_103690
AFLA_087260	-1.50427	0.282361	1.18256e-06	conserved hypothetical protein
AFLA_110250	-1.50404	0.293658	3.27374e-06	conserved hypothetical protein
AFLA_045000	-1.50296	0.372523	0.000332429	hypothetical protein AFLA_045000
AFLA_066980	-1.502	0.233814	2.65015e-09	polyketide synthase, putative
AFLA_020910	-1.50178	0.239947	7.19125e-09	C6 transcription factor, putative
AFLA_078570	-1.50176	0.317182	1.93596e-05	conserved hypothetical protein
AFLA_065260	-1.50086	0.624996	0.0430665	conserved hypothetical protein
AFLA_055510	-1.50014	0.232212	2.1248e-09	O-sialoglycoprotein endopeptidase
AFLA_098050	-1.49958	0.213872	6.11657e-11	gamma-cysteine synthetase regulatory subunit, putative
AFLA_135590	-1.49743	0.472184	0.00598305	inosine-uridine preferring nucleoside hydrolase, putative
AFLA_119740	-1.49621	0.23436	3.37501e-09	molybdenum cofactor biosynthetic protein (CnxF), putative
AFLA_074160	-1.4948	0.591806	0.0325083	hypothetical protein AFLA_074160
AFLA_089520	-1.4939	0.260802	1.45851e-07	vacuolar calcium ion transporter, putative
AFLA_074630	-1.49296	0.418522	0.00173411	MFS nicotinic acid transporter Tna1, putative
AFLA_000600	-1.4887	0.519149	0.0138055	amino acid transporter, putative
AFLA_013070	-1.48767	0.370179	0.000351268	sugar transporter, putative
AFLA_010960	-1.4872	0.300643	7.47431e-06	C6 finger domain protein, putative
AFLA_117640	-1.48417	0.335813	7.4285e-05	CipC-like antibiotic stress responsive protein
AFLA_016500	-1.48367	0.611897	0.0409189	hypothetical protein AFLA_016500
AFLA_047250	-1.4807	0.260833	1.92916e-07	short chain dehydrogenase/reductase, putative
AFLA_034630	-1.47918	0.451304	0.00436271	conserved hypothetical protein
AFLA_111100	-1.47908	0.297195	6.49791e-06	mitochondrial peroxiredoxin Prx1, putative
AFLA_025370	-1.47827	0.356297	0.000217666	conserved hypothetical protein
AFLA_050770	-1.47772	0.216795	2.22017e-10	conserved hypothetical protein
AFLA_051920	-1.47753	0.26874	4.90602e-07	MFS transporter, putative
AFLA_098560	-1.47618	0.419958	0.00205942	hypothetical protein AFLA_098560
AFLA_072700	-1.4736	0.400417	0.00118838	cutinase 1 precursor
AFLA_084720	-1.47048	0.366638	0.000362248	C6 transcription factor, putative
AFLA_086180	-1.46997	0.241085	1.84802e-08	conserved hypothetical protein
AFLA_070870	-1.46823	0.298547	8.52839e-06	isopenicillin N synthetase PcbC
AFLA_035760	-1.46781	0.305903	1.45937e-05	Fe-containing alcohol dehydrogenase, putative
AFLA_089530	-1.46751	0.285556	3.00885e-06	vacuolar calcium ion transporter, putative
AFLA_002840	-1.46675	0.559783	0.0259816	HHE domain protein
AFLA_056680	-1.46597	0.254873	1.28051e-07	transcriptional elongation protein Spt4, putative
AFLA_037890	-1.46582	0.243019	2.68341e-08	conserved hypothetical protein
AFLA_091370	-1.4654	0.409103	0.00164826	cystathionine gamma-synthase, putative
AFLA_072920	-1.4632	0.346541	0.000163972	amino acid transporter, putative
AFLA_135520	-1.46219	0.582257	0.0336746	conserved hypothetical protein
AFLA_092530	-1.46015	0.471648	0.00741937	hypothetical protein AFLA_092530
AFLA_040360	-1.45985	0.285784	3.49775e-06	conserved hypothetical protein
AFLA_018220	-1.45956	0.287032	3.90478e-06	conserved hypothetical protein
AFLA_128750	-1.45926	0.341068	0.000130647	assimilatory sulfite reductase
AFLA_006920	-1.45726	0.370005	0.000473435	cAMP receptor-like protein, putative
AFLA_015490	-1.45653	0.276327	1.56851e-06	FAD monooxygenase, putative
AFLA_053700	-1.45527	0.459253	0.00602873	conserved hypothetical protein
AFLA_139440	-1.4528	0.361239	0.000347992	aflF / norB / dehydrogenase
AFLA_026060	-1.45247	0.391053	0.00105343	GABA permease, putative
AFLA_029600	-1.45113	0.26999	9.27146e-07	D-xylose reductase (Xyl1), putative
AFLA_112030	-1.44686	0.245772	6.10194e-08	conserved hypothetical protein
AFLA_102470	-1.44573	0.516945	0.0166443	conserved hypothetical protein
AFLA_090730	-1.44564	0.286863	4.85893e-06	beta-glucosidase
AFLA_133040	-1.44406	0.231537	8.18751e-09	nucleoside transporter, putative
AFLA_030480	-1.44364	0.254774	2.03369e-07	F-box domain protein
AFLA_068750	-1.44338	0.272764	1.41649e-06	alcohol dehydrogenase, putative
AFLA_119770	-1.43411	0.378095	0.000798826	conserved hypothetical protein
AFLA_035320	-1.43359	0.227631	5.71876e-09	RanGTP-binding protein
AFLA_118760	-1.4331	0.405984	0.00196156	hypothetical protein AFLA_118760
AFLA_086890	-1.4318	0.349759	0.00026734	conserved hypothetical protein
AFLA_090160	-1.43158	0.425547	0.00333551	conserved hypothetical protein
AFLA_038690	-1.43128	0.297493	1.37904e-05	phosphoglycerate mutase family protein, putative
AFLA_051020	-1.43114	0.252543	2.02975e-07	conserved hypothetical protein
AFLA_068840	-1.43061	0.221112	1.99819e-09	glycine cleavage system T protein
AFLA_087320	-1.42841	0.306175	2.63352e-05	GABA permease GabA
AFLA_131860	-1.42649	0.23568	2.37657e-08	conserved hypothetical protein
AFLA_103070	-1.42607	0.373355	0.000727948	hypothetical protein AFLA_103070
AFLA_028560	-1.42562	0.263934	8.08214e-07	C6 transcription factor (AmdR), putative
AFLA_047210	-1.4252	0.270888	1.64383e-06	cyclin-dependent protein kinase complex component, putative
AFLA_094260	-1.42499	0.248796	1.45982e-07	IBR finger domain protein
AFLA_054130	-1.42491	0.34881	0.000276376	MFS transporter, putative
AFLA_055050	-1.42339	0.243551	7.69168e-08	conserved hypothetical protein
AFLA_126910	-1.42253	0.364136	0.000531253	C6 transcription factor, putative
AFLA_118370	-1.42096	0.280378	4.23951e-06	conserved hypothetical protein
AFLA_000820	-1.42025	0.472351	0.00950831	MFS sugar transporter, putative
AFLA_136170	-1.41977	0.360045	0.000465582	dimethylaniline monooxygenase, putative
AFLA_081300	-1.41748	0.236355	3.25249e-08	Chromo domain protein Chp1p, putative
AFLA_003710	-1.41502	0.282321	5.53235e-06	hypothetical protein AFLA_003710
AFLA_027610	-1.4149	0.534855	0.0244209	hypothetical protein AFLA_027610
AFLA_011920	-1.41295	0.24966	2.1051e-07	G-patch domain protein, putative
AFLA_018240	-1.41176	0.500584	0.0156601	uridine permease Fui1, putative
AFLA_090700	-1.41104	0.381403	0.00110898	quercetin 2,3-dioxygenase, putative
AFLA_079050	-1.41093	0.222245	4.20282e-09	MFS transporter, putative
AFLA_118980	-1.40919	0.367383	0.000685807	mitochondrial carrier protein Leu5
AFLA_105110	-1.40816	0.422108	0.00363728	hypothetical protein AFLA_105110
AFLA_011670	-1.40521	0.525863	0.0228606	conserved hypothetical protein
AFLA_071310	-1.40415	0.276278	3.952e-06	conserved hypothetical protein
AFLA_136920	-1.40404	0.519727	0.0211944	conserved hypothetical protein
AFLA_065230	-1.40187	0.388516	0.00150691	glycerophosphoryl diester phosphodiesterase family protein
AFLA_011680	-1.401	0.3066	3.99976e-05	conserved hypothetical protein
AFLA_079590	-1.40038	0.584071	0.0434344	conserved hypothetical protein
AFLA_052860	-1.40003	0.314253	6.44172e-05	chaperone/heat shock protein Hsp12, putative
AFLA_031240	-1.39807	0.468748	0.0101263	O-methyltransferase, putative
AFLA_108670	-1.39593	0.344429	0.000310481	conserved hypothetical protein
AFLA_105560	-1.39516	0.50982	0.0194338	MFS transporter, putative
AFLA_116090	-1.39359	0.406758	0.00273591	sugar transporter, putative
AFLA_004530	-1.38997	0.465256	0.0100108	conserved hypothetical protein
AFLA_056960	-1.38927	0.398289	0.00224812	conserved hypothetical protein
AFLA_090240	-1.38769	0.349077	0.000412788	endo-1,4-beta-xylanase (XlnA), putative
AFLA_094410	-1.38746	0.300754	3.31788e-05	conserved hypothetical protein
AFLA_136130	-1.38588	0.562721	0.0375193	conserved hypothetical protein
AFLA_069450	-1.38536	0.281685	8.52563e-06	conserved hypothetical protein
AFLA_137560	-1.38373	0.355057	0.000549125	conserved hypothetical protein
AFLA_107230	-1.38368	0.365953	0.000833144	small oligopeptide transporter, OPT family
AFLA_019660	-1.38165	0.328768	0.000177051	deoxyribonuclease tatD, putative
AFLA_097120	-1.38159	0.531422	0.0273289	conserved hypothetical protein
AFLA_012980	-1.38135	0.481844	0.0138197	conserved hypothetical protein
AFLA_011910	-1.38033	0.389911	0.00189597	triacylglycerol lipase, putative
AFLA_104000	-1.3796	0.261139	1.47815e-06	hypothetical protein AFLA_104000
AFLA_083140	-1.37632	0.348324	0.000452545	conserved hypothetical protein
AFLA_028900	-1.37543	0.262871	1.88284e-06	conserved hypothetical protein
AFLA_021230	-1.37509	0.359727	0.000719788	hypothetical protein AFLA_021230
AFLA_068910	-1.37476	0.402732	0.00284651	conserved hypothetical protein
AFLA_005570	-1.37449	0.382105	0.00156326	oxidoreductase, short-chain dehydrogenase/reductase family
AFLA_108760	-1.37243	0.35097	0.000523681	conserved hypothetical protein
AFLA_046260	-1.37176	0.291649	2.23077e-05	SET domain protein
AFLA_085000	-1.3715	0.234451	7.4969e-08	Golgi transport complex component Cog5, putative
AFLA_050210	-1.37013	0.281076	1.03809e-05	conserved hypothetical protein
AFLA_047370	-1.37002	0.261208	1.7789e-06	C6 finger domain protein, putative
AFLA_114400	-1.36832	0.416793	0.00429578	cation efflux protein/ zinc transporter, putative
AFLA_111820	-1.36769	0.486352	0.0159983	oxidoreductase, short-chain dehydrogenase/reductase family
AFLA_125110	-1.3668	0.484234	0.0155652	conserved hypothetical protein
AFLA_075020	-1.36566	0.298671	3.95141e-05	conserved hypothetical protein
AFLA_068730	-1.36505	0.202953	4.00801e-10	ubiquitin-like modifier SUMO, putative
AFLA_063540	-1.36487	0.436644	0.00680623	hypothetical protein AFLA_063540
AFLA_025960	-1.36473	0.269487	4.3185e-06	Nucleoside transporter family
AFLA_100760	-1.36453	0.31186	8.92649e-05	conserved hypothetical protein
AFLA_072550	-1.36399	0.460598	0.010712	dimethylaniline monooxygenase, putative
AFLA_004640	-1.36361	0.316539	0.000116823	conserved hypothetical protein
AFLA_071640	-1.36286	0.317548	0.000124205	conserved hypothetical protein
AFLA_051470	-1.36214	0.304991	6.14138e-05	short chain alcohol dehydrogenase, putative
AFLA_116120	-1.36214	0.377853	0.00152388	conserved hypothetical protein
AFLA_035870	-1.35944	0.313147	0.000102552	conserved hypothetical protein
AFLA_027460	-1.35824	0.232198	7.49929e-08	C2H2 finger domain protein, putative
AFLA_003520	-1.35823	0.250207	7.03617e-07	hypothetical protein AFLA_003520
AFLA_052360	-1.3578	0.263281	2.74229e-06	conserved hypothetical protein
AFLA_032860	-1.35775	0.257656	1.57492e-06	conserved hypothetical protein
AFLA_083970	-1.35763	0.452792	0.00972262	hypothetical protein AFLA_083970
AFLA_092770	-1.3568	0.271195	5.75462e-06	TOR signaling pathway regulator (TapA), putative
AFLA_087570	-1.35601	0.291045	2.70879e-05	conserved hypothetical protein
AFLA_084810	-1.3559	0.258585	1.78889e-06	conserved hypothetical protein
AFLA_063560	-1.35522	0.333756	0.000301583	iron-sulfur domain containing protein, putative
AFLA_091000	-1.35421	0.452006	0.00978342	cytochrome P450 monooxygenase, putative
AFLA_054940	-1.35408	0.274724	8.09693e-06	conserved hypothetical protein
AFLA_045930	-1.35097	0.23219	8.87337e-08	arginine N-methyltransferase (Rmt2), putative
AFLA_019210	-1.34951	0.561266	0.042769	short-chain dehydrogenase, putative
AFLA_041300	-1.3492	0.338412	0.000396113	conserved hypothetical protein
AFLA_081760	-1.34893	0.331705	0.000295024	hypothetical protein AFLA_081760
AFLA_107030	-1.34888	0.529714	0.0308992	conserved hypothetical protein
AFLA_094090	-1.34667	0.384124	0.00212405	conserved hypothetical protein
AFLA_019510	-1.34646	0.293387	3.68928e-05	conserved hypothetical protein
AFLA_103720	-1.34588	0.255584	1.60387e-06	MFS monocarboxylate transporter, putative
AFLA_128900	-1.34567	0.243187	4.09191e-07	3\'(2\'),5\'-bisphosphate nucleotidase
AFLA_014390	-1.3456	0.357931	0.00089787	efflux pump antibiotic resistance protein, putative
AFLA_066810	-1.34338	0.286566	2.39062e-05	conserved hypothetical protein
AFLA_078080	-1.34317	0.459843	0.011957	conserved hypothetical protein
AFLA_090280	-1.34255	0.543164	0.0368323	srpk, putative
AFLA_034440	-1.34179	0.238706	2.58913e-07	rhomboid family protein, putative
AFLA_034770	-1.34164	0.523425	0.0297827	cytochrome P450, putative
AFLA_068940	-1.34079	0.313166	0.000129336	proteasome regulatory particle subunit (Nas6), putative
AFLA_115080	-1.34008	0.227502	5.98385e-08	conserved hypothetical protein
AFLA_132760	-1.33982	0.568795	0.0475859	histidine permease, putative
AFLA_080730	-1.33866	0.297936	5.48763e-05	zinc metallopeptidase, putative
AFLA_008360	-1.33721	0.361429	0.00110868	conserved hypothetical protein
AFLA_077060	-1.33594	0.321005	0.000207538	aldo/keto reductase, putative
AFLA_055090	-1.33591	0.251652	1.30152e-06	CaaX prenyl proteinase Rce1
AFLA_053600	-1.33584	0.48296	0.0180498	conserved hypothetical protein
AFLA_042930	-1.33504	0.261124	3.41892e-06	conserved hypothetical protein
AFLA_030700	-1.33382	0.241147	4.13844e-07	NAD binding Rossmann fold oxidoreductase, putative
AFLA_011960	-1.333	0.258419	2.7315e-06	hypothetical protein AFLA_011960
AFLA_017300	-1.33288	0.27638	1.31199e-05	cytochrome P450 oxidoreductase OrdA-like, putative
AFLA_098850	-1.33287	0.367161	0.00140506	hypothetical protein AFLA_098850
AFLA_070860	-1.33253	0.36816	0.00145832	ACV synthetase PcbAB
AFLA_071550	-1.33002	0.350225	0.000786371	conserved hypothetical protein
AFLA_070680	-1.32884	0.33577	0.000442403	molybdopterin synthase small subunit CnxG
AFLA_060280	-1.32823	0.236731	2.7213e-07	rhamnogalacturonan acetylesterase RgaE
AFLA_058010	-1.32735	0.27509	1.29756e-05	extracellular GDSL-like lipase/acylhydrolase, putative
AFLA_024030	-1.32686	0.428135	0.00735298	2-haloalkanoic acid dehalogenase, putative
AFLA_092210	-1.32686	0.300847	7.7235e-05	serine carboxypeptidase, putative
AFLA_075170	-1.326	0.567933	0.0498613	alkaline phosphatase, putative
AFLA_065920	-1.32433	0.280088	1.99531e-05	conserved hypothetical protein
AFLA_079500	-1.3242	0.337408	0.000498418	xylosidase, putative
AFLA_029510	-1.32235	0.247037	1.04036e-06	conserved hypothetical protein
AFLA_044690	-1.32172	0.422626	0.00678521	hypothetical protein AFLA_044690
AFLA_084920	-1.32078	0.259542	3.83598e-06	N-acetylglucosaminyl transferase component Gpi1
AFLA_133750	-1.32076	0.398613	0.0039099	aminotransferase, putative
AFLA_080910	-1.31802	0.291297	4.80411e-05	conserved hypothetical protein
AFLA_042560	-1.31511	0.230653	1.68573e-07	phytanoyl-CoA dioxygenase family protein
AFLA_118320	-1.31376	0.349884	0.000911891	hypothetical protein AFLA_118320
AFLA_090660	-1.31361	0.536999	0.039001	conserved hypothetical protein
AFLA_132190	-1.31225	0.428206	0.00807913	dihydrodipicolinate synthetase family protein
AFLA_075080	-1.31154	0.229722	1.61604e-07	conserved hypothetical protein
AFLA_114880	-1.30971	0.251539	2.14342e-06	MFS transporter, putative
AFLA_128160	-1.30932	0.278908	2.32304e-05	C6 transcription factor, putative
AFLA_106840	-1.30861	0.400449	0.00449022	hypothetical protein AFLA_106840
AFLA_124280	-1.30824	0.551959	0.0461795	hypothetical protein AFLA_124280
AFLA_101890	-1.30701	0.450048	0.0124782	hypothetical protein AFLA_101890
AFLA_011470	-1.3065	0.369993	0.00195415	conserved hypothetical protein
AFLA_065770	-1.30626	0.540971	0.0417958	C6 and C2H2 transcription factor, putative
AFLA_034300	-1.30563	0.265038	8.20026e-06	DASH complex component Dam1, putative
AFLA_086240	-1.30546	0.346304	0.000867641	RecQ-mediated genome instability protein, putative
AFLA_070930	-1.30322	0.323714	0.000343152	sugar transporter, putative
AFLA_082680	-1.30316	0.24405	1.11074e-06	conserved hypothetical protein
AFLA_078610	-1.30293	0.279739	2.72603e-05	conserved hypothetical protein
AFLA_029350	-1.30112	0.278419	2.5471e-05	nitrogen permease regulator Npr2, putative
AFLA_011690	-1.29831	0.548033	0.0462937	2-hydroxyacid dehydrogenase, putative
AFLA_008280	-1.29797	0.329061	0.000463566	hypothetical protein AFLA_008280
AFLA_134670	-1.29749	0.408626	0.00591545	conserved hypothetical protein
AFLA_135550	-1.29676	0.248879	2.10589e-06	protein kinase regulator (Mob1), putative
AFLA_030850	-1.29667	0.353458	0.00123593	hypothetical protein AFLA_030850
AFLA_035990	-1.29656	0.359557	0.00151829	conserved hypothetical protein
AFLA_001550	-1.29602	0.428985	0.00912402	ATP-binding cassette transporter, putative
AFLA_114740	-1.29561	0.229256	2.19398e-07	vacuolar protein sorting protein (Vps36), putative
AFLA_044850	-1.29522	0.255015	4.01592e-06	conserved hypothetical protein
AFLA_065640	-1.29456	0.256487	4.67766e-06	MFS alpha-glucoside transporter, putative
AFLA_055290	-1.29419	0.296068	9.08345e-05	conserved hypothetical protein
AFLA_044870	-1.2924	0.324265	0.000397787	cutinase, putative
AFLA_082580	-1.29208	0.311378	0.00021724	amidase family protein, putative
AFLA_046040	-1.29153	0.306296	0.000167753	conserved hypothetical protein
AFLA_094290	-1.28984	0.47736	0.0211692	MATE efflux family protein subfamily, putative
AFLA_066950	-1.28772	0.323622	0.000407293	conserved hypothetical protein
AFLA_043310	-1.28726	0.458854	0.0162672	conserved hypothetical protein
AFLA_078090	-1.28563	0.288033	6.21134e-05	alcohol dehydrogenase, putative
AFLA_105120	-1.28509	0.467908	0.0190009	GNAT family acetyltransferase, putative
AFLA_050510	-1.28343	0.399335	0.00528518	MFS transporter (Mch2), putative
AFLA_029370	-1.28228	0.299113	0.000126518	DNA repair protein, putative
AFLA_114800	-1.28179	0.365973	0.00215053	hypothetical protein AFLA_114800
AFLA_054980	-1.28127	0.23127	3.96086e-07	sugar transporter, putative
AFLA_121770	-1.28022	0.389233	0.00421623	conserved hypothetical protein
AFLA_134270	-1.27923	0.296075	0.000111262	efflux pump antibiotic resistance protein, putative
AFLA_075520	-1.27895	0.524239	0.0396198	conserved hypothetical protein
AFLA_024640	-1.27872	0.269176	1.80524e-05	conserved hypothetical protein
AFLA_025360	-1.27859	0.466949	0.0193643	epoxide hydrolase, putative
AFLA_063550	-1.27769	0.295593	0.000110469	conserved hypothetical protein
AFLA_067400	-1.27705	0.24634	2.40545e-06	translation initiation factor eIF4E, putative
AFLA_006820	-1.27652	0.267481	1.63912e-05	conserved hypothetical protein
AFLA_011750	-1.27448	0.262785	1.15818e-05	conserved hypothetical protein
AFLA_068850	-1.27389	0.221391	1.26805e-07	neutral amino acid permease, putative
AFLA_102870	-1.27373	0.226696	2.61672e-07	conserved hypothetical protein
AFLA_032780	-1.27343	0.220646	1.15127e-07	serine/threonine protein kinase, putative
AFLA_009060	-1.272	0.437787	0.0124351	endo-1,4-beta-xylanase, putative
AFLA_079450	-1.27155	0.260333	9.9247e-06	ureidoglycolate hydrolase, putative
AFLA_040810	-1.27121	0.511086	0.0355207	hypothetical protein AFLA_040810
AFLA_039430	-1.27111	0.303833	0.000190938	alpha-1,3-mannosyltransferase CMT1, putative
AFLA_076620	-1.27096	0.279102	4.25563e-05	siroheme synthase Met8, putative
AFLA_120570	-1.27036	0.288493	7.9554e-05	short-chain dehydrogenase, putative
AFLA_081460	-1.27009	0.53164	0.044265	DNA mismatch repair protein Msh4, putative
AFLA_116740	-1.26973	0.307673	0.000236431	aspergillopepsin, putative
AFLA_106370	-1.26924	0.255746	6.92309e-06	ATP binding protein, putative
AFLA_060090	-1.26916	0.351	0.00147133	conserved hypothetical protein
AFLA_026160	-1.26819	0.266635	1.76079e-05	C6 transcription factor (AmyR), putative
AFLA_031610	-1.26817	0.5292	0.0435533	conserved hypothetical protein
AFLA_074150	-1.26794	0.264431	1.48158e-05	conserved hypothetical protein
AFLA_096330	-1.26664	0.434223	0.0120735	C6 and C2H2 transcription factor
AFLA_032200	-1.26631	0.216758	7.77884e-08	coiled-coil domain-containing protein, putative
AFLA_070670	-1.26274	0.32201	0.000504353	hypothetical protein AFLA_070670
AFLA_009040	-1.26265	0.395844	0.00568186	3-isopropylmalate dehydrogenase
AFLA_112570	-1.26244	0.450361	0.0163472	glucose dehydrogenase, putative
AFLA_137820	-1.26242	0.300223	0.000175244	conserved hypothetical protein
AFLA_136250	-1.26242	0.339965	0.00105666	conserved hypothetical protein
AFLA_069050	-1.26188	0.277078	4.25127e-05	conserved hypothetical protein
AFLA_093780	-1.26126	0.318789	0.000444192	hypothetical protein AFLA_093780
AFLA_046820	-1.26073	0.277315	4.37549e-05	tubulin-specific chaperone Rbl2, putative
AFLA_018580	-1.25984	0.465382	0.0209187	conserved hypothetical protein
AFLA_066110	-1.25894	0.222666	2.16631e-07	bicyclomycin resistance protein, putative
AFLA_062930	-1.25744	0.42276	0.0103491	glycosyl hydrolase, family 43, putative
AFLA_056830	-1.25678	0.280312	5.70678e-05	RNAse III, putative
AFLA_128610	-1.25638	0.263449	1.66336e-05	beta-mannosidase
AFLA_066290	-1.25577	0.235005	1.0896e-06	RNA binding protein Ligatin/Tma64, putative
AFLA_020740	-1.25438	0.274876	4.09167e-05	ubiquitin conjugating enzyme, putative
AFLA_039800	-1.25418	0.384381	0.00455939	integral membrane protein
AFLA_044630	-1.25298	0.309644	0.000318241	conserved hypothetical protein
AFLA_030190	-1.25274	0.274209	4.01153e-05	sulfate transporter, putative
AFLA_073540	-1.25263	0.250036	5.58422e-06	3-5 exonuclease, putative
AFLA_134350	-1.25165	0.279117	5.6919e-05	conserved hypothetical protein
AFLA_019020	-1.25051	0.231593	8.15701e-07	RNA polymerase II Elongator complex associated protein Kti12
AFLA_021390	-1.25004	0.25043	6.08193e-06	dihydroxy-acid dehydratase, putative
AFLA_080460	-1.24851	0.253683	8.39291e-06	dolichol phosphate-mannose biosynthesis regulatory protein Dpm2
AFLA_039690	-1.24796	0.360381	0.00243561	phosphoglycerate mutase, putative
AFLA_023450	-1.2468	0.384509	0.0048449	conserved hypothetical protein
AFLA_113730	-1.24626	0.311365	0.000373254	progesterone binding protein, putative
AFLA_101260	-1.24467	0.363631	0.00276428	hypothetical protein AFLA_101260
AFLA_068660	-1.24445	0.237675	1.85203e-06	conserved hypothetical protein
AFLA_020630	-1.24441	0.298552	0.000202454	1,3-beta-glucanosyltransferase, putative
AFLA_045320	-1.2433	0.312022	0.000399231	conserved hypothetical protein
AFLA_085710	-1.24302	0.374283	0.00381335	arsenite efflux transporter (ArsB), putative
AFLA_058740	-1.24116	0.453273	0.0193643	gluconate 5-dehydrogenase, putative
AFLA_024280	-1.24094	0.283958	9.1177e-05	cell wall glycosyl hydrolase Dfg5, putative
AFLA_111950	-1.24013	0.304349	0.00028622	hypothetical protein AFLA_111950
AFLA_127360	-1.23932	0.206481	3.16948e-08	Mn2+ homeostasis protein (Per1), putative
AFLA_060080	-1.2393	0.238282	2.20727e-06	ABC transporter, putative
AFLA_099740	-1.23695	0.469188	0.0249917	conserved hypothetical protein
AFLA_094020	-1.23677	0.299452	0.000233888	hypothetical protein AFLA_094020
AFLA_062380	-1.23389	0.256058	1.33351e-05	conserved hypothetical protein
AFLA_034910	-1.23329	0.213922	1.19179e-07	ER membrane protein (Pkr1), putative
AFLA_106580	-1.23277	0.331355	0.00103137	conserved hypothetical protein
AFLA_111130	-1.23276	0.252943	1.04092e-05	pantetheine-phosphate adenylyltransferase family protein
AFLA_083690	-1.23228	0.28373	0.000101767	phosphoglycerate mutase family protein
AFLA_098550	-1.23219	0.274663	5.65426e-05	nitrilase, putative
AFLA_072520	-1.23208	0.302246	0.000284453	3-hydroxyisobutyrate dehydrogenase, putative
AFLA_135600	-1.23147	0.208835	5.78391e-08	conserved hypothetical protein
AFLA_009280	-1.23046	0.516084	0.044715	conserved hypothetical protein
AFLA_069820	-1.23024	0.283153	0.000101204	cellobiohydrolase, putative
AFLA_050880	-1.22875	0.244529	5.2182e-06	conserved hypothetical protein
AFLA_101310	-1.22858	0.250888	9.39836e-06	MFS transporter, putative
AFLA_046570	-1.22822	0.266944	3.50849e-05	prenyl cysteine carboxyl methyltransferase Ste14
AFLA_096000	-1.22706	0.510536	0.042841	sugar transporter, putative
AFLA_062720	-1.22688	0.39997	0.00801822	conserved hypothetical protein
AFLA_116080	-1.22666	0.326355	0.000900059	beta-glucosidase precursor, putative
AFLA_026530	-1.22484	0.225881	7.24406e-07	homocitrate synthase
AFLA_082230	-1.22467	0.291942	0.000182572	pantothenate transporter, putative
AFLA_084160	-1.22406	0.233218	1.7476e-06	DUF1014 domain protein
AFLA_115310	-1.22305	0.223475	5.58964e-07	Golgi membrane protein, putative
AFLA_089390	-1.22265	0.48722	0.0337783	conserved hypothetical protein
AFLA_028780	-1.22236	0.228053	1.00224e-06	FAD dependent oxidoreductase, putative
AFLA_086970	-1.21885	0.33474	0.00135608	conserved hypothetical protein
AFLA_129060	-1.2163	0.25313	1.41596e-05	SIR2 family histone deacetylase, putative
AFLA_084280	-1.21627	0.286127	0.000146719	cytochrome P450 monooxygenase, putative
AFLA_061870	-1.21587	0.266337	4.07167e-05	conserved hypothetical protein
AFLA_028530	-1.21586	0.285924	0.000145845	prefoldin subunit 2, putative
AFLA_088380	-1.21585	0.231499	1.7176e-06	Patatin-like serine hydrolase, putative
AFLA_072750	-1.21442	0.372419	0.00458476	pyrroline-5-carboxylate reductase, putative
AFLA_014660	-1.2144	0.250136	1.13335e-05	DEAD/DEAH box helicase, putative
AFLA_101120	-1.21339	0.232564	2.03519e-06	WD repeat protein
AFLA_051070	-1.21116	0.347842	0.00229172	tRNA-specific adenosine deaminase, putative
AFLA_021050	-1.20935	0.289432	0.000195084	hypothetical protein AFLA_021050
AFLA_007790	-1.20873	0.27281	7.10727e-05	MFS transporter of unkown specificity
AFLA_106270	-1.20865	0.355069	0.0029344	conserved hypothetical protein
AFLA_093400	-1.20862	0.222505	6.90905e-07	conserved hypothetical protein
AFLA_096570	-1.20625	0.252356	1.59155e-05	conserved hypothetical protein
AFLA_079710	-1.20559	0.205953	7.33346e-08	conidiophore development protein HymA
AFLA_017390	-1.20546	0.250654	1.38777e-05	diphthine synthase, putative
AFLA_014680	-1.20398	0.391909	0.00792165	histidine triad nucleotide binding protein, putative
AFLA_076950	-1.20286	0.23742	4.27215e-06	5-formyltetrahydrofolate cyclo-ligase, putative
AFLA_107300	-1.20283	0.219674	5.5117e-07	3-hydroxyanthranilate 3,4-dioxygenase Bna1, putative
AFLA_001730	-1.20127	0.421054	0.0143388	conserved hypothetical protein
AFLA_083300	-1.20118	0.358127	0.00344368	alpha-glucosidase, putative
AFLA_106360	-1.20096	0.285048	0.000170107	conserved hypothetical protein
AFLA_028020	-1.20031	0.442956	0.0207821	sugar transporter, putative
AFLA_014990	-1.19898	0.266891	5.50183e-05	RING finger protein, putative
AFLA_081090	-1.19855	0.302741	0.000440057	fumarylacetoacetate hydrolase family protein
AFLA_033740	-1.19832	0.305183	0.00049466	CECR1 family adenosine deaminase, putative
AFLA_058030	-1.19824	0.37862	0.00609443	MFS transporter, putative
AFLA_007600	-1.19576	0.325899	0.00123412	oligopeptide transporter, putative
AFLA_137150	-1.19497	0.331952	0.00154977	conserved hypothetical protein
AFLA_031070	-1.19445	0.237977	5.35489e-06	Hsp40 co-chaperone Jid1, putative
AFLA_090390	-1.1927	0.239143	6.1822e-06	CBF/NF-Y family transcription factor, putative
AFLA_088330	-1.19266	0.317398	0.000902611	MFS transporter, putative
AFLA_102140	-1.18971	0.323054	0.00117821	conserved hypothetical protein
AFLA_106250	-1.18723	0.253201	2.38187e-05	HAD superfamily hydrolase, putative
AFLA_104660	-1.18666	0.33893	0.00215704	sensory transduction histidine kinase, putative
AFLA_029740	-1.18614	0.429411	0.0182362	hypothetical protein AFLA_029740
AFLA_019800	-1.18568	0.361365	0.00431581	extracellular phytase, putative
AFLA_015270	-1.18437	0.226254	1.86249e-06	MFS transporter, putative
AFLA_044180	-1.18404	0.283026	0.000190938	AAR2 family protein
AFLA_106530	-1.18216	0.442692	0.0229659	conserved hypothetical protein
AFLA_047080	-1.18174	0.215533	5.31064e-07	cytosolic hydroxymethyltransferase, putative
AFLA_056880	-1.18043	0.261145	4.88988e-05	DNA-directed RNA polymerase III subunit RPC7, putative
AFLA_013870	-1.18005	0.243727	1.20253e-05	4-carboxymuconolactone decarboxylase family protein
AFLA_047030	-1.17996	0.33332	0.00189597	NADPH-cytochrome P450 reductase (CprA), putative
AFLA_098000	-1.17886	0.253179	2.74303e-05	DUF218 domain protein
AFLA_099690	-1.17878	0.246864	1.62516e-05	conserved hypothetical protein
AFLA_000720	-1.1772	0.309177	0.000758951	hypothetical protein AFLA_000720
AFLA_093620	-1.17692	0.237777	7.37221e-06	N-acetylglucosaminyl-phosphatidylinositol deacetylase, putative
AFLA_096370	-1.17667	0.281895	0.000198046	Zn2Cys6 transcription factor
AFLA_025240	-1.17596	0.423655	0.0176127	ankyrin repeat-containing protein, putative
AFLA_094030	-1.1751	0.214238	5.25267e-07	Snf1 protein kinase complex subunit Snf4, putative
AFLA_010020	-1.17499	0.330022	0.00177316	nonribosomal peptide synthase, putative
AFLA_102220	-1.17463	0.272189	0.000113602	essential protein Yae1, putative
AFLA_133530	-1.17332	0.230008	3.61958e-06	Phosducin family protein
AFLA_049250	-1.17239	0.339538	0.00251346	short chain oxidoreductase/dehydrogenase, putative
AFLA_001440	-1.16949	0.373142	0.00667154	feruloyl esterase B precursor, putative
AFLA_111150	-1.1678	0.256572	4.2932e-05	acyltransferase, putative
AFLA_127880	-1.16761	0.231112	4.57147e-06	Nulp1-pending protein
AFLA_077520	-1.16756	0.368899	0.00609188	conserved hypothetical protein
AFLA_085350	-1.16714	0.244402	1.62249e-05	AMMECR1 family protein
AFLA_068090	-1.16713	0.314637	0.00107181	quinate pathway repressor protein QutR, putative
AFLA_134140	-1.16668	0.326624	0.00170803	NTP binding protein, putative
AFLA_139370	-1.16567	0.326748	0.00173304	aflB / fas-1 / fatty acid synthase beta subunit
AFLA_068400	-1.16491	0.25874	5.28739e-05	3-ketosphinganine reductase (Tsc10), putative
AFLA_006170	-1.16432	0.303064	0.000671505	polyketide synthetase PksP
AFLA_071490	-1.16392	0.430336	0.0210447	conserved hypothetical protein
AFLA_041320	-1.16331	0.337841	0.0025873	acid phosphatase, putative
AFLA_093980	-1.16324	0.291129	0.000383062	C6 finger domain protein, putative
AFLA_134380	-1.16301	0.474743	0.0386518	hypothetical protein AFLA_134380
AFLA_107570	-1.16272	0.486119	0.0440005	hypothetical protein AFLA_107570
AFLA_088530	-1.16265	0.338931	0.00270046	transmembrane glycoprotein, putative
AFLA_124010	-1.1626	0.326705	0.00178145	C6 transcription factor, putative
AFLA_104090	-1.16176	0.246004	2.05101e-05	conserved hypothetical protein
AFLA_029330	-1.16141	0.359568	0.00502666	RING finger domain protein, putative
AFLA_110730	-1.16131	0.49409	0.0481638	conserved hypothetical protein
AFLA_040730	-1.16088	0.398638	0.0122371	conserved hypothetical protein
AFLA_084960	-1.16016	0.284588	0.000284338	hypothetical protein AFLA_084960
AFLA_035190	-1.15974	0.257715	5.33417e-05	conserved hypothetical protein
AFLA_113550	-1.1595	0.245665	2.07358e-05	conserved hypothetical protein
AFLA_015350	-1.15918	0.225677	3.04659e-06	aldehyde dehydrogenase family protein, putative
AFLA_138640	-1.15899	0.208036	3.35005e-07	choline transport protein, putative
AFLA_024910	-1.15822	0.287255	0.000335269	conserved hypothetical protein
AFLA_108380	-1.15703	0.483762	0.0440042	sugar transporter, putative
AFLA_054880	-1.15697	0.295558	0.000516042	hypothetical protein AFLA_054880
AFLA_128430	-1.15581	0.369708	0.00679768	conserved hypothetical protein
AFLA_001400	-1.15336	0.486783	0.0462646	conserved hypothetical protein
AFLA_025570	-1.15309	0.253735	4.40871e-05	hexose transporter protein
AFLA_132850	-1.15205	0.280202	0.00025063	asparaginase family protein
AFLA_010120	-1.15024	0.347725	0.00397753	extracellular dioxygenase, putative
AFLA_047310	-1.1502	0.262658	8.80031e-05	TOR signaling pathway protein TipA, putative
AFLA_106600	-1.14962	0.251091	3.85193e-05	protein required for cell viability, putative
AFLA_132880	-1.14886	0.286019	0.000353858	conserved hypothetical protein
AFLA_069780	-1.14805	0.242606	1.95894e-05	conserved hypothetical protein
AFLA_099470	-1.14666	0.392251	0.0118812	conserved hypothetical protein
AFLA_021190	-1.14649	0.259888	7.68931e-05	PAP2 domain protein
AFLA_080440	-1.14646	0.308135	0.00103116	MYND domain protein, putative
AFLA_080010	-1.1436	0.389265	0.0114264	hypothetical protein AFLA_080010
AFLA_129930	-1.14302	0.234734	1.06017e-05	3-oxoacyl carrier protein synthase, putative
AFLA_080580	-1.14123	0.266041	0.000125184	conserved hypothetical protein
AFLA_038360	-1.1399	0.335031	0.00295072	conserved hypothetical protein
AFLA_103870	-1.13986	0.290912	0.000509813	ubiquitin C-terminal hydrolase 37
AFLA_111620	-1.13892	0.307896	0.00111105	succinate-semialdehyde dehydrogenase Uga2, putative
AFLA_109260	-1.1382	0.238305	1.61909e-05	DnaJ domain protein
AFLA_032180	-1.13742	0.294681	0.000627897	hypothetical protein AFLA_032180
AFLA_012010	-1.13652	0.245686	3.14719e-05	C6 transcription factor (Ctf1B), putative
AFLA_025710	-1.13644	0.33797	0.0033482	aminotriazole resistance protein, putative
AFLA_091700	-1.13569	0.300723	0.000846227	asparagine synthetase, putative
AFLA_045690	-1.13539	0.241983	2.34742e-05	endo-beta-1,6-glucanase, putative
AFLA_031320	-1.13537	0.2341	1.15818e-05	transthyretin domain protein
AFLA_115140	-1.13524	0.252033	5.23951e-05	conserved hypothetical protein
AFLA_008630	-1.13486	0.305777	0.00106427	hypothetical protein AFLA_008630
AFLA_132000	-1.13259	0.47571	0.0450428	DUF829 domain protein (PaxU), putative
AFLA_087290	-1.13171	0.474596	0.0446817	hypothetical protein AFLA_087290
AFLA_101000	-1.12978	0.296315	0.000745385	oxidoreductase, FAD-binding
AFLA_037020	-1.12944	0.30493	0.00109249	GINS DNA replication complex subunit Sld5, putative
AFLA_103760	-1.12855	0.229755	8.74855e-06	conserved hypothetical protein
AFLA_039640	-1.12782	0.355569	0.00597639	conserved hypothetical protein
AFLA_041570	-1.12699	0.326931	0.00255663	conserved hypothetical protein
AFLA_098720	-1.12465	0.211162	1.19058e-06	conserved hypothetical protein
AFLA_044270	-1.12443	0.228089	8.07432e-06	ER membrane DUF1077 domain protein, putative
AFLA_088240	-1.12356	0.33501	0.00344581	S-adenosylmethionine-dependent methyltransferase, putative
AFLA_051880	-1.12305	0.324844	0.00248139	conserved hypothetical protein
AFLA_008340	-1.12124	0.252364	6.76526e-05	CDF zinc transporter (Msc2), putative
AFLA_051650	-1.1204	0.223667	5.59192e-06	Phosphoserine phosphatase, putative
AFLA_131500	-1.1203	0.367876	0.008532	conserved hypothetical protein
AFLA_117850	-1.11863	0.223986	6.00529e-06	RPEL repeat protein
AFLA_061980	-1.11712	0.29628	0.00086606	DUF409 domain protein
AFLA_071610	-1.11556	0.201781	4.18942e-07	oxysterol-binding protein 1A, putative
AFLA_106400	-1.11516	0.244744	4.21547e-05	ubiquitin-like activating enzyme (UlaA), putative
AFLA_122590	-1.11492	0.250815	6.7039e-05	RNA binding protein Tma22, putative
AFLA_017350	-1.11479	0.367887	0.00890121	conserved hypothetical protein
AFLA_116760	-1.11458	0.360156	0.00744286	alpha-esterase, putative
AFLA_015410	-1.11294	0.234202	1.79254e-05	conserved hypothetical protein
AFLA_015140	-1.11292	0.44957	0.0364921	conserved hypothetical protein
AFLA_055000	-1.1124	0.25422	8.91983e-05	amino acid transporter, putative
AFLA_021700	-1.11141	0.265986	0.000195084	aminotransferase, class V, putative
AFLA_078620	-1.11109	0.234563	1.92117e-05	DUF850 domain protein
AFLA_115130	-1.10968	0.43457	0.0304383	ATP-dependent RNA helicase, putative
AFLA_029830	-1.10781	0.257692	0.000120622	ankyrin 2,3/unc44, putative
AFLA_113470	-1.10774	0.275009	0.000340148	RING finger domain protein (Znf1), putative
AFLA_060710	-1.10706	0.304528	0.00138145	toxin biosynthesis protein, putative
AFLA_120940	-1.10684	0.380479	0.0123252	glycan biosynthesis protein (PigL), putative
AFLA_139270	-1.10679	0.326482	0.0030703	aflNa/ hypD/ hypothetical protein
AFLA_090760	-1.10631	0.242882	4.24083e-05	ankyrin repeat protein
AFLA_053080	-1.10601	0.443782	0.0351007	allergen Asp F4-like, putative
AFLA_108330	-1.10584	0.270032	0.000266062	carboxy-cis,cis-muconate cyclase, putative
AFLA_071460	-1.10581	0.265975	0.00021074	conserved hypothetical protein
AFLA_029090	-1.10553	0.31823	0.00234696	cytochrome P450 monooxygenase, putative
AFLA_099280	-1.10419	0.262913	0.000178857	3-methylcrotonyl-CoA carboxylase, beta subunit (MccB), putative
AFLA_105330	-1.10259	0.366685	0.00950831	conserved hypothetical protein
AFLA_051140	-1.09949	0.255997	0.000122619	beta-glucosidase, putative
AFLA_093090	-1.09938	0.22776	1.28703e-05	conserved hypothetical protein
AFLA_021790	-1.09802	0.297597	0.00114947	actin binding protein, putative
AFLA_066850	-1.09796	0.382761	0.0137794	conserved hypothetical protein
AFLA_078960	-1.09721	0.262854	0.000198046	small nuclear ribonucleoprotein SmG, putative
AFLA_057640	-1.09575	0.204665	1.03549e-06	60S ribosome biogenesis protein Sqt1, putative
AFLA_114820	-1.09566	0.305657	0.00163243	polyketide synthase, putative
AFLA_013050	-1.09553	0.331034	0.00395761	conserved hypothetical protein
AFLA_105970	-1.09538	0.366966	0.0100634	endo-arabinanase, putative
AFLA_092840	-1.09512	0.31763	0.00255374	PP-loop family protein
AFLA_042840	-1.09466	0.247625	7.39879e-05	low molecular weight phosphotyrosine protein phosphatase, putative
AFLA_081890	-1.09366	0.394238	0.0176826	conserved hypothetical protein
AFLA_109150	-1.0935	0.297699	0.0012165	C2H2 finger domain protein (Ezf), putative
AFLA_121060	-1.09291	0.368984	0.0106973	conserved hypothetical protein
AFLA_082790	-1.09282	0.466479	0.0489935	conserved hypothetical protein
AFLA_049440	-1.09217	0.267588	0.000279421	choline transport protein, putative
AFLA_064370	-1.09146	0.274995	0.000422777	C6 transcription factor, putative
AFLA_046980	-1.09133	0.360593	0.00898544	diphosphonucleoside phosphohydrolase, putative
AFLA_018970	-1.08996	0.232614	2.41403e-05	PBSP domain protein
AFLA_013170	-1.08965	0.375898	0.0126538	hypothetical protein AFLA_013170
AFLA_101180	-1.08868	0.27166	0.000366271	conserved hypothetical protein
AFLA_012000	-1.08868	0.302182	0.00153508	hypothetical protein AFLA_012000
AFLA_139040	-1.08835	0.363964	0.00993883	hypothetical protein AFLA_139040
AFLA_090680	-1.088	0.292689	0.00104241	cytochrome P450, putative
AFLA_099980	-1.08721	0.281969	0.000637232	conserved hypothetical protein
AFLA_021100	-1.08556	0.314552	0.00252518	prostaglandin G/H synthase 2/cyclooxygenase 2, pgh2/cox2, putative
AFLA_082890	-1.08478	0.266134	0.000284724	ribonuclease T2, putative
AFLA_085120	-1.08392	0.282551	0.000685505	amino acid permease
AFLA_070010	-1.0829	0.298547	0.00141847	conserved hypothetical protein
AFLA_092760	-1.0827	0.265094	0.000276924	hydroxymethylbilane synthase, putative
AFLA_019900	-1.08199	0.383127	0.0154965	hypothetical protein AFLA_019900
AFLA_100400	-1.08171	0.400268	0.021152	hypothetical protein AFLA_100400
AFLA_026270	-1.08097	0.262452	0.000244286	conserved hypothetical protein
AFLA_000800	-1.08084	0.439688	0.0378864	hypothetical protein AFLA_000800
AFLA_006840	-1.08083	0.238373	4.60778e-05	ubiquitin conjugating enzyme (UbcH), putative
AFLA_021290	-1.07979	0.286744	0.000877033	conserved hypothetical protein
AFLA_110920	-1.07744	0.245118	8.21314e-05	conserved hypothetical protein
AFLA_051690	-1.07593	0.21131	3.78597e-06	cutinase gene palindrome-binding protein, putative
AFLA_133080	-1.07498	0.294729	0.00132553	conserved hypothetical protein
AFLA_073670	-1.07452	0.336768	0.00566846	conserved hypothetical protein
AFLA_055940	-1.07415	0.224415	1.54338e-05	protein transport protein sec22
AFLA_002700	-1.0737	0.253965	0.000160845	glucosyltransferase
AFLA_006650	-1.07286	0.2366	4.6045e-05	class III chitinase, putative
AFLA_008080	-1.07126	0.291087	0.00118838	hypothetical protein AFLA_008080
AFLA_021940	-1.07118	0.300393	0.00174116	conserved hypothetical protein
AFLA_129460	-1.07116	0.258078	0.000216638	C6 transcription factor, putative
AFLA_054070	-1.07024	0.369594	0.0127753	conserved hypothetical protein
AFLA_081150	-1.07021	0.346087	0.00749378	conserved hypothetical protein
AFLA_057010	-1.06959	0.297147	0.00155097	conserved hypothetical protein
AFLA_113770	-1.06933	0.24339	8.27745e-05	fungal specific transcription factor, putative
AFLA_084200	-1.06901	0.220196	1.13335e-05	C6 transcription factor, putative
AFLA_105200	-1.0688	0.256371	0.000202052	GPI anchored endo-1,3(4)-beta-glucanase, putative
AFLA_134540	-1.06869	0.254106	0.000174861	conserved hypothetical protein
AFLA_058150	-1.0685	0.42842	0.0349536	myo-inositol-phosphate synthase, putative
AFLA_055170	-1.0682	0.222639	1.46099e-05	RNA polymerase II transcription mediator complex subunit Med6
AFLA_053740	-1.06775	0.304994	0.0021579	conserved hypothetical protein
AFLA_032510	-1.06774	0.239696	6.45372e-05	galactokinase
AFLA_132110	-1.0674	0.411893	0.0279265	conserved hypothetical protein
AFLA_018190	-1.06717	0.350412	0.0085306	hypothetical protein AFLA_018190
AFLA_027800	-1.06705	0.408205	0.0263602	MFS multidrug transporter, putative
AFLA_017780	-1.06584	0.292388	0.00133505	oligopeptide transporter, OPT family, putative
AFLA_108370	-1.0657	0.36131	0.0110689	tyrosinase, putative
AFLA_012140	-1.0653	0.225698	2.07315e-05	conserved hypothetical protein
AFLA_138650	-1.06513	0.402197	0.024284	conserved hypothetical protein
AFLA_026490	-1.06498	0.226956	2.3441e-05	mitochondrial peptidyl-tRNA hydrolase Pth2, putative
AFLA_065620	-1.06493	0.318352	0.00353583	MFS multidrug transporter, putative
AFLA_117930	-1.06409	0.231691	3.63818e-05	UPF0183 domain protein
AFLA_118410	-1.06391	0.307869	0.00249117	conserved hypothetical protein
AFLA_100830	-1.0639	0.264973	0.0003559	NIPSNAP family protein
AFLA_103990	-1.06278	0.239427	6.86925e-05	protein-L-isoaspartate O-methyltransferase
AFLA_084860	-1.06262	0.292365	0.00138437	conserved hypothetical protein
AFLA_022460	-1.06232	0.27136	0.000515709	dimeric dihydrodiol dehydrogenase, putative
AFLA_089200	-1.0621	0.279198	0.000767716	C2H2 finger domain protein, putative
AFLA_094060	-1.06191	0.261099	0.00029475	Apc13 domain protein
AFLA_025840	-1.06157	0.429705	0.0369018	indoleamine 2,3-dioxygenase pyrrole 2,3-dioxygenase)
AFLA_043690	-1.06033	0.300179	0.00194704	phosphoribosylglycinamide formyltransferase, putative
AFLA_028890	-1.06028	0.27866	0.000765542	tartrate dehydrogenase, putative
AFLA_071680	-1.06022	0.231863	3.95117e-05	cell cycle control protein TINC, putative
AFLA_094200	-1.06018	0.288066	0.00118838	hypothetical protein AFLA_094200
AFLA_074080	-1.05999	0.263642	0.000349158	alpha-1,2-mannosidase, putative
AFLA_087540	-1.05974	0.348439	0.00863171	hypothetical protein AFLA_087540
AFLA_103830	-1.05958	0.246057	0.000117405	OTU-like cysteine protease, putative
AFLA_080050	-1.05766	0.289815	0.0013192	hypothetical protein AFLA_080050
AFLA_088480	-1.05693	0.259253	0.000284242	SNF7 family protein
AFLA_072330	-1.05685	0.435141	0.0405834	disulfide oxidoreductase, putative
AFLA_064490	-1.05652	0.330009	0.00548724	conserved hypothetical protein
AFLA_005710	-1.05573	0.280304	0.00087533	Impact family protein
AFLA_069000	-1.0555	0.217545	1.14859e-05	ATP binding protein, putative
AFLA_093170	-1.0555	0.227011	2.82938e-05	integral membrane protein, putative
AFLA_031330	-1.0549	0.299033	0.00197442	conserved hypothetical protein
AFLA_027200	-1.05478	0.276046	0.000724074	xanthine dehydrogenase HxA, putative
AFLA_004670	-1.05399	0.282731	0.00100499	zinc-binding oxidoreductase, putative
AFLA_020750	-1.05315	0.244333	0.00011568	DUF1168 domain protein
AFLA_064430	-1.05314	0.41267	0.0305248	macrolide phosphotransferase k, putative
AFLA_121600	-1.05259	0.370793	0.0149262	conserved hypothetical protein
AFLA_015520	-1.05242	0.378316	0.0173161	hypothetical protein AFLA_015520
AFLA_052250	-1.05232	0.356727	0.0110642	conserved hypothetical protein
AFLA_005100	-1.05131	0.386716	0.0202911	conserved hypothetical protein
AFLA_098910	-1.05021	0.357108	0.0113336	conserved hypothetical protein
AFLA_059960	-1.04988	0.343661	0.00830472	conserved hypothetical protein
AFLA_112020	-1.04942	0.262402	0.000377535	CaaX farnesyltransferase alpha subunit Ram2
AFLA_130400	-1.04873	0.26775	0.000512128	deoxycytidylate deaminase, putative
AFLA_071420	-1.04839	0.237317	7.49119e-05	TRAPP complex component Bet3, putative
AFLA_012180	-1.04819	0.238488	8.22421e-05	cytoplasmic protein required for cell viability, putative
AFLA_026460	-1.04783	0.379394	0.0182489	conserved hypothetical protein
AFLA_000350	-1.0478	0.347073	0.0091795	NAD dependent epimerase/dehydratase, putative
AFLA_050570	-1.0474	0.214904	1.04092e-05	WD repeat-containing protein
AFLA_058760	-1.04676	0.346717	0.0091795	cytochrome P450, putative
AFLA_018510	-1.04665	0.384001	0.0199526	conserved hypothetical protein
AFLA_060730	-1.04636	0.23691	7.52007e-05	endosomal sorting complex protein TSG101, putative
AFLA_096550	-1.04627	0.424078	0.0371684	flavin-containing amine oxidase, putative
AFLA_015720	-1.04604	0.216633	1.27901e-05	small nuclear ribonucleoprotein (LSM2), putative
AFLA_087470	-1.04581	0.26889	0.000564811	plasma membrane low affinity zinc ion transporter, putative
AFLA_001570	-1.04494	0.358697	0.0121998	conserved hypothetical protein
AFLA_036830	-1.04465	0.232825	5.6433e-05	RNP domain protein
AFLA_015370	-1.04319	0.24049	0.000104036	DUF92 domain protein
AFLA_024920	-1.04312	0.240706	0.000105605	DUF221 domain protein, putative
AFLA_102230	-1.04282	0.440058	0.0462267	conserved hypothetical protein
AFLA_111370	-1.04209	0.421634	0.0368364	conserved hypothetical protein
AFLA_087190	-1.03899	0.443315	0.0488851	hypothetical protein AFLA_087190
AFLA_127570	-1.03804	0.229866	4.98521e-05	conserved hypothetical protein
AFLA_051780	-1.03787	0.287089	0.001474	lysine-specific histone demethylase Aof2, putative
AFLA_083040	-1.03766	0.254054	0.000276867	WD40 domain protein
AFLA_035170	-1.03725	0.258729	0.000364483	Kelch repeats protein, putative
AFLA_093630	-1.0369	0.253633	0.00027311	conserved hypothetical protein
AFLA_111670	-1.03653	0.271572	0.000734951	hypothetical protein AFLA_111670
AFLA_024880	-1.03523	0.211825	9.81291e-06	conserved hypothetical protein
AFLA_034220	-1.03378	0.217478	1.78139e-05	GPI transamidase component (GAA1), putative
AFLA_033820	-1.03355	0.306381	0.0032421	transferase hexapeptide domain protein
AFLA_097240	-1.03312	0.223323	3.14719e-05	conserved hypothetical protein
AFLA_078890	-1.0325	0.253987	0.000296538	dihydrodipicolinate synthetase family protein
AFLA_134420	-1.03218	0.292196	0.00194652	MFS monosaccharide transporter, putative
AFLA_098710	-1.03207	0.303855	0.00300368	conserved hypothetical protein
AFLA_135280	-1.03141	0.376063	0.0191554	conserved hypothetical protein
AFLA_088640	-1.03131	0.235604	8.86689e-05	hypothetical protein AFLA_088640
AFLA_012270	-1.03106	0.29353	0.00207522	peptidyl-prolyl cis-trans isomerase, putative
AFLA_044090	-1.03083	0.223079	3.21043e-05	urate oxydase UaZ
AFLA_100690	-1.03074	0.259164	0.000409935	3\'-phosphoadenosine-5\'-phosphosulfate reductase Met16, putative
AFLA_046450	-1.03022	0.270483	0.000755737	small subunit of nuclear cap-binding protein complex
AFLA_033700	-1.02997	0.268112	0.000671896	nitrilase family protein (Nit3), putative
AFLA_044770	-1.02959	0.352923	0.0120658	mandelate racemase/muconate lactonizing enzyme family protein
AFLA_096560	-1.02931	0.251062	0.000261912	conserved hypothetical protein
AFLA_025390	-1.02925	0.35686	0.0132187	high affinity zinc ion transporter, putative
AFLA_132780	-1.02875	0.255912	0.000349762	conserved hypothetical protein
AFLA_128850	-1.02824	0.253642	0.000309283	conserved hypothetical protein
AFLA_028180	-1.02807	0.216815	1.87868e-05	RWD domain protein (Gir2), putative
AFLA_071660	-1.02806	0.240461	0.000132338	xylitol dehydrogenase
AFLA_128680	-1.02707	0.290135	0.00189597	flavin-binding monooxygenase, putative
AFLA_056890	-1.02666	0.260665	0.000473388	conserved hypothetical protein
AFLA_097300	-1.02657	0.289282	0.00184245	conserved hypothetical protein
AFLA_048180	-1.02595	0.282322	0.00138706	chorismate mutase/prephenate dehydratase
AFLA_070880	-1.02557	0.387161	0.0242496	acyl-coenzyme A:Isopenicillin N acyltransferase PenDE
AFLA_118150	-1.02531	0.278368	0.00117585	BolA domain protein
AFLA_039410	-1.02385	0.329592	0.00719537	cell wall serine-threonine-rich galactomannoprotein Mp1
AFLA_018740	-1.02297	0.293671	0.00228267	magnesium and cobalt transport protein and translocase of inner mitochondrial membrane, putative
AFLA_091930	-1.02207	0.240256	0.000144916	homoserine O-acetyltransferase
AFLA_026850	-1.02103	0.308265	0.00392288	HMG box protein, putative
AFLA_021820	-1.02061	0.261653	0.000542205	nuclear movement protein NudC
AFLA_116670	-1.02044	0.392635	0.0273843	4-hydroxy-2-oxovalerate aldolase, putative
AFLA_017040	-1.01866	0.294665	0.00248195	C6 transcription factor, putative
AFLA_131640	-1.01849	0.229036	6.65907e-05	HLH transcription factor (Hpa3), putative
AFLA_089250	-1.01712	0.221689	3.70542e-05	histone-lysine N-methyltransferase (Bre2), putative
AFLA_108990	-1.01472	0.240538	0.000166399	conserved hypothetical protein
AFLA_008380	-1.01355	0.201996	5.38857e-06	ubiquitin conjugating enzyme, putative
AFLA_113910	-1.0135	0.266179	0.000758951	MFS myo-inositol transporter, putative
AFLA_019420	-1.01316	0.346227	0.0117968	allantoate permease, putative
AFLA_019530	-1.01258	0.271195	0.000983968	thiamin pyrophosphokinase, putative
AFLA_035500	-1.01224	0.254323	0.000405863	cytochrome b5, putative
AFLA_092220	-1.01195	0.381552	0.0240598	hypothetical protein AFLA_092220
AFLA_100920	-1.01084	0.23351	0.000107667	C6 transcription factor (Gal4), putative
AFLA_035090	-1.01065	0.282734	0.00169156	acylphosphatase, putative
AFLA_094820	-1.01057	0.219059	3.31788e-05	conserved hypothetical protein
AFLA_028040	-1.01004	0.322957	0.00678521	phosphatidylinositol synthase, putative
AFLA_044380	-1.01002	0.222114	4.35591e-05	conserved hypothetical protein
AFLA_132360	-1.00949	0.256091	0.000467597	glial factor naturation factor, putative
AFLA_026640	-1.00771	0.244619	0.000243598	RAB geranylgeranyl transferase alpha subunit, putative
AFLA_133680	-1.00743	0.416611	0.0414881	abscisic acid and environmental stress-inducible protein, putative
AFLA_134190	-1.00729	0.243619	0.000230126	bifunctional fatty acid transporter and acyl-CoA synthetase, putative
AFLA_045010	-1.00688	0.255107	0.000459746	SNARE protein (Ufe1), putative
AFLA_016530	-1.00644	0.321135	0.00667259	beta-galactosidase, putative
AFLA_008390	-1.00587	0.245294	0.000261117	conserved hypothetical protein
AFLA_041420	-1.00419	0.391085	0.0294865	GMP synthase
AFLA_074520	-1.00299	0.344169	0.0121649	alpha-galactosidase, putative
AFLA_078450	-1.00267	0.22573	6.78893e-05	COP9 signalosome subunit CsnD
AFLA_054040	-1.00262	0.202629	7.42841e-06	conserved hypothetical protein
AFLA_101530	-1.00148	0.262329	0.000733003	MFS monosaccharide transporter, putative
AFLA_069030	-1.00116	0.223187	5.66193e-05	conserved hypothetical protein
