# Supplementary material for: Transcriptome Sequencing Revealed an Inhibitory Mechanism of Aspergillus flavus Asexual Development and Aflatoxin Metabolism by Soy-Fermenting Non-Aflatoxigenic Aspergillus
Source: Int J Mol Sci. 2020 Sep 23;21(19):6994. doi: 10.3390/ijms21196994 (PMC7583960; doi:10.3390/ijms21196994)
Supplement: Supplementary file 1 [file ijms-21-06994-s001.zip › ijms-898523-supplementary/Supporting information/Table S4.xlsx]

## Sheet: Turquoise_string_interactions
Shared name	Shared interaction	name	interaction	EdgeBteweenness
CADAFLAP00000149 (interacts with) CADAFLAP00000148	interacts with	CADAFLAP00000149 (interacts with) CADAFLAP00000148	interacts with	2
CADAFLAP00000644 (interacts with) CADAFLAP00000483	interacts with	CADAFLAP00000644 (interacts with) CADAFLAP00000483	interacts with	532.929
CADAFLAP00000972 (interacts with) CADAFLAP00000971	interacts with	CADAFLAP00000972 (interacts with) CADAFLAP00000971	interacts with	211.824
CADAFLAP00001092 (interacts with) CADAFLAP00000260	interacts with	CADAFLAP00001092 (interacts with) CADAFLAP00000260	interacts with	54.9621
CADAFLAP00001331 (interacts with) CADAFLAP00000828	interacts with	CADAFLAP00001331 (interacts with) CADAFLAP00000828	interacts with	493.712
CADAFLAP00001534 (interacts with) CADAFLAP00000138	interacts with	CADAFLAP00001534 (interacts with) CADAFLAP00000138	interacts with	175.854
CADAFLAP00001568 (interacts with) CADAFLAP00001449	interacts with	CADAFLAP00001568 (interacts with) CADAFLAP00001449	interacts with	1317.8
CADAFLAP00001657 (interacts with) CADAFLAP00001314	interacts with	CADAFLAP00001657 (interacts with) CADAFLAP00001314	interacts with	546
CADAFLAP00001871 (interacts with) CADAFLAP00000839	interacts with	CADAFLAP00001871 (interacts with) CADAFLAP00000839	interacts with	546
CADAFLAP00001977 (interacts with) CADAFLAP00000832	interacts with	CADAFLAP00001977 (interacts with) CADAFLAP00000832	interacts with	546
CADAFLAP00002001 (interacts with) CADAFLAP00000138	interacts with	CADAFLAP00002001 (interacts with) CADAFLAP00000138	interacts with	421.941
CADAFLAP00002001 (interacts with) CADAFLAP00001534	interacts with	CADAFLAP00002001 (interacts with) CADAFLAP00001534	interacts with	158.41
CADAFLAP00002179 (interacts with) CADAFLAP00000828	interacts with	CADAFLAP00002179 (interacts with) CADAFLAP00000828	interacts with	1798.1
CADAFLAP00002180 (interacts with) CADAFLAP00000138	interacts with	CADAFLAP00002180 (interacts with) CADAFLAP00000138	interacts with	1247.72
CADAFLAP00002180 (interacts with) CADAFLAP00001568	interacts with	CADAFLAP00002180 (interacts with) CADAFLAP00001568	interacts with	2878.45
CADAFLAP00002186 (interacts with) CADAFLAP00001568	interacts with	CADAFLAP00002186 (interacts with) CADAFLAP00001568	interacts with	474.188
CADAFLAP00002196 (interacts with) CADAFLAP00001449	interacts with	CADAFLAP00002196 (interacts with) CADAFLAP00001449	interacts with	805.913
CADAFLAP00002341 (interacts with) CADAFLAP00000139	interacts with	CADAFLAP00002341 (interacts with) CADAFLAP00000139	interacts with	137.163
CADAFLAP00002394 (interacts with) CADAFLAP00000444	interacts with	CADAFLAP00002394 (interacts with) CADAFLAP00000444	interacts with	2
CADAFLAP00002515 (interacts with) CADAFLAP00000753	interacts with	CADAFLAP00002515 (interacts with) CADAFLAP00000753	interacts with	411.036
CADAFLAP00002687 (interacts with) CADAFLAP00002310	interacts with	CADAFLAP00002687 (interacts with) CADAFLAP00002310	interacts with	1101.98
CADAFLAP00002696 (interacts with) CADAFLAP00000139	interacts with	CADAFLAP00002696 (interacts with) CADAFLAP00000139	interacts with	546
CADAFLAP00002710 (interacts with) CADAFLAP00000483	interacts with	CADAFLAP00002710 (interacts with) CADAFLAP00000483	interacts with	733.865
CADAFLAP00002717 (interacts with) CADAFLAP00000971	interacts with	CADAFLAP00002717 (interacts with) CADAFLAP00000971	interacts with	1045.43
CADAFLAP00002771 (interacts with) CADAFLAP00002770	interacts with	CADAFLAP00002771 (interacts with) CADAFLAP00002770	interacts with	2
CADAFLAP00002925 (interacts with) CADAFLAP00001977	interacts with	CADAFLAP00002925 (interacts with) CADAFLAP00001977	interacts with	1088
CADAFLAP00002937 (interacts with) CADAFLAP00001092	interacts with	CADAFLAP00002937 (interacts with) CADAFLAP00001092	interacts with	591.586
CADAFLAP00002937 (interacts with) CADAFLAP00002687	interacts with	CADAFLAP00002937 (interacts with) CADAFLAP00002687	interacts with	1510.98
CADAFLAP00002950 (interacts with) CADAFLAP00002515	interacts with	CADAFLAP00002950 (interacts with) CADAFLAP00002515	interacts with	1435.48
CADAFLAP00002950 (interacts with) CADAFLAP00002626	interacts with	CADAFLAP00002950 (interacts with) CADAFLAP00002626	interacts with	457.863
CADAFLAP00002950 (interacts with) CADAFLAP00002710	interacts with	CADAFLAP00002950 (interacts with) CADAFLAP00002710	interacts with	989.635
CADAFLAP00002951 (interacts with) CADAFLAP00000624	interacts with	CADAFLAP00002951 (interacts with) CADAFLAP00000624	interacts with	1689.39
CADAFLAP00002951 (interacts with) CADAFLAP00000971	interacts with	CADAFLAP00002951 (interacts with) CADAFLAP00000971	interacts with	1112.2
CADAFLAP00002951 (interacts with) CADAFLAP00002931	interacts with	CADAFLAP00002951 (interacts with) CADAFLAP00002931	interacts with	1332.61
CADAFLAP00003162 (interacts with) CADAFLAP00001584	interacts with	CADAFLAP00003162 (interacts with) CADAFLAP00001584	interacts with	913.649
CADAFLAP00003236 (interacts with) CADAFLAP00002001	interacts with	CADAFLAP00003236 (interacts with) CADAFLAP00002001	interacts with	616.611
CADAFLAP00003298 (interacts with) CADAFLAP00002186	interacts with	CADAFLAP00003298 (interacts with) CADAFLAP00002186	interacts with	376.614
CADAFLAP00003384 (interacts with) CADAFLAP00001449	interacts with	CADAFLAP00003384 (interacts with) CADAFLAP00001449	interacts with	353.625
CADAFLAP00003426 (interacts with) CADAFLAP00002180	interacts with	CADAFLAP00003426 (interacts with) CADAFLAP00002180	interacts with	163.327
CADAFLAP00003457 (interacts with) CADAFLAP00000138	interacts with	CADAFLAP00003457 (interacts with) CADAFLAP00000138	interacts with	156.652
CADAFLAP00003457 (interacts with) CADAFLAP00001534	interacts with	CADAFLAP00003457 (interacts with) CADAFLAP00001534	interacts with	55.5711
CADAFLAP00003457 (interacts with) CADAFLAP00002001	interacts with	CADAFLAP00003457 (interacts with) CADAFLAP00002001	interacts with	278.342
CADAFLAP00003547 (interacts with) CADAFLAP00000871	interacts with	CADAFLAP00003547 (interacts with) CADAFLAP00000871	interacts with	1217.1
CADAFLAP00003557 (interacts with) CADAFLAP00003162	interacts with	CADAFLAP00003557 (interacts with) CADAFLAP00003162	interacts with	546
CADAFLAP00003558 (interacts with) CADAFLAP00000061	interacts with	CADAFLAP00003558 (interacts with) CADAFLAP00000061	interacts with	248.068
CADAFLAP00003558 (interacts with) CADAFLAP00001260	interacts with	CADAFLAP00003558 (interacts with) CADAFLAP00001260	interacts with	544
CADAFLAP00003576 (interacts with) CADAFLAP00000483	interacts with	CADAFLAP00003576 (interacts with) CADAFLAP00000483	interacts with	779.115
CADAFLAP00003624 (interacts with) CADAFLAP00001397	interacts with	CADAFLAP00003624 (interacts with) CADAFLAP00001397	interacts with	385.645
CADAFLAP00003709 (interacts with) CADAFLAP00000139	interacts with	CADAFLAP00003709 (interacts with) CADAFLAP00000139	interacts with	68.5815
CADAFLAP00003709 (interacts with) CADAFLAP00002341	interacts with	CADAFLAP00003709 (interacts with) CADAFLAP00002341	interacts with	4
CADAFLAP00003766 (interacts with) CADAFLAP00000624	interacts with	CADAFLAP00003766 (interacts with) CADAFLAP00000624	interacts with	2097.39
CADAFLAP00003766 (interacts with) CADAFLAP00003431	interacts with	CADAFLAP00003766 (interacts with) CADAFLAP00003431	interacts with	478.442
CADAFLAP00003787 (interacts with) CADAFLAP00002196	interacts with	CADAFLAP00003787 (interacts with) CADAFLAP00002196	interacts with	557.855
CADAFLAP00003960 (interacts with) CADAFLAP00001534	interacts with	CADAFLAP00003960 (interacts with) CADAFLAP00001534	interacts with	81.8039
CADAFLAP00003960 (interacts with) CADAFLAP00002001	interacts with	CADAFLAP00003960 (interacts with) CADAFLAP00002001	interacts with	361.583
CADAFLAP00004004 (interacts with) CADAFLAP00002710	interacts with	CADAFLAP00004004 (interacts with) CADAFLAP00002710	interacts with	546
CADAFLAP00004008 (interacts with) CADAFLAP00001584	interacts with	CADAFLAP00004008 (interacts with) CADAFLAP00001584	interacts with	80.5504
CADAFLAP00004008 (interacts with) CADAFLAP00002769	interacts with	CADAFLAP00004008 (interacts with) CADAFLAP00002769	interacts with	546
CADAFLAP00004024 (interacts with) CADAFLAP00000321	interacts with	CADAFLAP00004024 (interacts with) CADAFLAP00000321	interacts with	536
CADAFLAP00004055 (interacts with) CADAFLAP00000061	interacts with	CADAFLAP00004055 (interacts with) CADAFLAP00000061	interacts with	297.932
CADAFLAP00004055 (interacts with) CADAFLAP00000435	interacts with	CADAFLAP00004055 (interacts with) CADAFLAP00000435	interacts with	546
CADAFLAP00004055 (interacts with) CADAFLAP00000727	interacts with	CADAFLAP00004055 (interacts with) CADAFLAP00000727	interacts with	546
CADAFLAP00004055 (interacts with) CADAFLAP00002440	interacts with	CADAFLAP00004055 (interacts with) CADAFLAP00002440	interacts with	2690
CADAFLAP00004055 (interacts with) CADAFLAP00003558	interacts with	CADAFLAP00004055 (interacts with) CADAFLAP00003558	interacts with	1280.91
CADAFLAP00004062 (interacts with) CADAFLAP00001232	interacts with	CADAFLAP00004062 (interacts with) CADAFLAP00001232	interacts with	542
CADAFLAP00004069 (interacts with) CADAFLAP00001397	interacts with	CADAFLAP00004069 (interacts with) CADAFLAP00001397	interacts with	94.4286
CADAFLAP00004069 (interacts with) CADAFLAP00003624	interacts with	CADAFLAP00004069 (interacts with) CADAFLAP00003624	interacts with	449.571
CADAFLAP00004075 (interacts with) CADAFLAP00002889	interacts with	CADAFLAP00004075 (interacts with) CADAFLAP00002889	interacts with	1476.49
CADAFLAP00004075 (interacts with) CADAFLAP00002937	interacts with	CADAFLAP00004075 (interacts with) CADAFLAP00002937	interacts with	662.073
CADAFLAP00004148 (interacts with) CADAFLAP00001977	interacts with	CADAFLAP00004148 (interacts with) CADAFLAP00001977	interacts with	546
CADAFLAP00004294 (interacts with) CADAFLAP00000321	interacts with	CADAFLAP00004294 (interacts with) CADAFLAP00000321	interacts with	540
CADAFLAP00004294 (interacts with) CADAFLAP00004024	interacts with	CADAFLAP00004294 (interacts with) CADAFLAP00004024	interacts with	10
CADAFLAP00004330 (interacts with) CADAFLAP00003547	interacts with	CADAFLAP00004330 (interacts with) CADAFLAP00003547	interacts with	546
CADAFLAP00004361 (interacts with) CADAFLAP00000644	interacts with	CADAFLAP00004361 (interacts with) CADAFLAP00000644	interacts with	546
CADAFLAP00004363 (interacts with) CADAFLAP00002001	interacts with	CADAFLAP00004363 (interacts with) CADAFLAP00002001	interacts with	596.632
CADAFLAP00004382 (interacts with) CADAFLAP00001568	interacts with	CADAFLAP00004382 (interacts with) CADAFLAP00001568	interacts with	546
CADAFLAP00004394 (interacts with) CADAFLAP00004372	interacts with	CADAFLAP00004394 (interacts with) CADAFLAP00004372	interacts with	2
CADAFLAP00004424 (interacts with) CADAFLAP00002440	interacts with	CADAFLAP00004424 (interacts with) CADAFLAP00002440	interacts with	542
CADAFLAP00004491 (interacts with) CADAFLAP00000906	interacts with	CADAFLAP00004491 (interacts with) CADAFLAP00000906	interacts with	293.114
CADAFLAP00004491 (interacts with) xyl1	interacts with	CADAFLAP00004491 (interacts with) xyl1	interacts with	507.901
CADAFLAP00004562 (interacts with) CADAFLAP00003766	interacts with	CADAFLAP00004562 (interacts with) CADAFLAP00003766	interacts with	546
CADAFLAP00004569 (interacts with) CADAFLAP00002440	interacts with	CADAFLAP00004569 (interacts with) CADAFLAP00002440	interacts with	546
CADAFLAP00004835 (interacts with) CADAFLAP00003576	interacts with	CADAFLAP00004835 (interacts with) CADAFLAP00003576	interacts with	1598.21
CADAFLAP00004835 (interacts with) CADAFLAP00003811	interacts with	CADAFLAP00004835 (interacts with) CADAFLAP00003811	interacts with	956.006
CADAFLAP00004844 (interacts with) CADAFLAP00000260	interacts with	CADAFLAP00004844 (interacts with) CADAFLAP00000260	interacts with	35.5079
CADAFLAP00004844 (interacts with) CADAFLAP00001092	interacts with	CADAFLAP00004844 (interacts with) CADAFLAP00001092	interacts with	272.314
CADAFLAP00004844 (interacts with) CADAFLAP00002717	interacts with	CADAFLAP00004844 (interacts with) CADAFLAP00002717	interacts with	371.649
CADAFLAP00004844 (interacts with) CADAFLAP00004421	interacts with	CADAFLAP00004844 (interacts with) CADAFLAP00004421	interacts with	546
CADAFLAP00004844 (interacts with) xyl1	interacts with	CADAFLAP00004844 (interacts with) xyl1	interacts with	1539.39
CADAFLAP00004896 (interacts with) CADAFLAP00001398	interacts with	CADAFLAP00004896 (interacts with) CADAFLAP00001398	interacts with	546
CADAFLAP00004896 (interacts with) CADAFLAP00001410	interacts with	CADAFLAP00004896 (interacts with) CADAFLAP00001410	interacts with	676.25
CADAFLAP00004896 (interacts with) CADAFLAP00001977	interacts with	CADAFLAP00004896 (interacts with) CADAFLAP00001977	interacts with	1034.57
CADAFLAP00005026 (interacts with) CADAFLAP00001568	interacts with	CADAFLAP00005026 (interacts with) CADAFLAP00001568	interacts with	1529.87
CADAFLAP00005026 (interacts with) CADAFLAP00002185	interacts with	CADAFLAP00005026 (interacts with) CADAFLAP00002185	interacts with	546
CADAFLAP00005026 (interacts with) CADAFLAP00002186	interacts with	CADAFLAP00005026 (interacts with) CADAFLAP00002186	interacts with	149.355
CADAFLAP00005026 (interacts with) CADAFLAP00004055	interacts with	CADAFLAP00005026 (interacts with) CADAFLAP00004055	interacts with	1099.87
CADAFLAP00005040 (interacts with) CADAFLAP00001092	interacts with	CADAFLAP00005040 (interacts with) CADAFLAP00001092	interacts with	588.378
CADAFLAP00005040 (interacts with) CADAFLAP00002060	interacts with	CADAFLAP00005040 (interacts with) CADAFLAP00002060	interacts with	546
CADAFLAP00005040 (interacts with) CADAFLAP00002191	interacts with	CADAFLAP00005040 (interacts with) CADAFLAP00002191	interacts with	446.121
CADAFLAP00005105 (interacts with) CADAFLAP00001929	interacts with	CADAFLAP00005105 (interacts with) CADAFLAP00001929	interacts with	546
CADAFLAP00005107 (interacts with) CADAFLAP00002925	interacts with	CADAFLAP00005107 (interacts with) CADAFLAP00002925	interacts with	546
CADAFLAP00005108 (interacts with) CADAFLAP00002341	interacts with	CADAFLAP00005108 (interacts with) CADAFLAP00002341	interacts with	546
CADAFLAP00005125 (interacts with) CADAFLAP00002001	interacts with	CADAFLAP00005125 (interacts with) CADAFLAP00002001	interacts with	1097.23
CADAFLAP00005221 (interacts with) CADAFLAP00003486	interacts with	CADAFLAP00005221 (interacts with) CADAFLAP00003486	interacts with	546
CADAFLAP00005296 (interacts with) CADAFLAP00001568	interacts with	CADAFLAP00005296 (interacts with) CADAFLAP00001568	interacts with	199.667
CADAFLAP00005484 (interacts with) CADAFLAP00001453	interacts with	CADAFLAP00005484 (interacts with) CADAFLAP00001453	interacts with	1103.9
CADAFLAP00005484 (interacts with) CADAFLAP00001568	interacts with	CADAFLAP00005484 (interacts with) CADAFLAP00001568	interacts with	3216.23
CADAFLAP00005484 (interacts with) CADAFLAP00002179	interacts with	CADAFLAP00005484 (interacts with) CADAFLAP00002179	interacts with	1351.97
CADAFLAP00005484 (interacts with) CADAFLAP00004055	interacts with	CADAFLAP00005484 (interacts with) CADAFLAP00004055	interacts with	1622.91
CADAFLAP00005484 (interacts with) CADAFLAP00004062	interacts with	CADAFLAP00005484 (interacts with) CADAFLAP00004062	interacts with	1933.79
CADAFLAP00005496 (interacts with) CADAFLAP00003324	interacts with	CADAFLAP00005496 (interacts with) CADAFLAP00003324	interacts with	4
CADAFLAP00005496 (interacts with) CADAFLAP00005495	interacts with	CADAFLAP00005496 (interacts with) CADAFLAP00005495	interacts with	4
CADAFLAP00005566 (interacts with) CADAFLAP00001568	interacts with	CADAFLAP00005566 (interacts with) CADAFLAP00001568	interacts with	5137.66
CADAFLAP00005566 (interacts with) CADAFLAP00001977	interacts with	CADAFLAP00005566 (interacts with) CADAFLAP00001977	interacts with	2740.01
CADAFLAP00005566 (interacts with) CADAFLAP00002937	interacts with	CADAFLAP00005566 (interacts with) CADAFLAP00002937	interacts with	2298.02
CADAFLAP00005566 (interacts with) CADAFLAP00004075	interacts with	CADAFLAP00005566 (interacts with) CADAFLAP00004075	interacts with	979.908
CADAFLAP00005566 (interacts with) CADAFLAP00005296	interacts with	CADAFLAP00005566 (interacts with) CADAFLAP00005296	interacts with	346.333
CADAFLAP00005611 (interacts with) CADAFLAP00001350	interacts with	CADAFLAP00005611 (interacts with) CADAFLAP00001350	interacts with	20
CADAFLAP00005651 (interacts with) CADAFLAP00000871	interacts with	CADAFLAP00005651 (interacts with) CADAFLAP00000871	interacts with	1578.93
CADAFLAP00005651 (interacts with) CADAFLAP00002228	interacts with	CADAFLAP00005651 (interacts with) CADAFLAP00002228	interacts with	121.171
CADAFLAP00005651 (interacts with) CADAFLAP00004811	interacts with	CADAFLAP00005651 (interacts with) CADAFLAP00004811	interacts with	546
CADAFLAP00005667 (interacts with) CADAFLAP00002931	interacts with	CADAFLAP00005667 (interacts with) CADAFLAP00002931	interacts with	544
CADAFLAP00005732 (interacts with) CADAFLAP00001107	interacts with	CADAFLAP00005732 (interacts with) CADAFLAP00001107	interacts with	4
CADAFLAP00005733 (interacts with) CADAFLAP00001260	interacts with	CADAFLAP00005733 (interacts with) CADAFLAP00001260	interacts with	2
CADAFLAP00005733 (interacts with) CADAFLAP00003558	interacts with	CADAFLAP00005733 (interacts with) CADAFLAP00003558	interacts with	544
CADAFLAP00005736 (interacts with) CADAFLAP00002507	interacts with	CADAFLAP00005736 (interacts with) CADAFLAP00002507	interacts with	546
CADAFLAP00005736 (interacts with) CADAFLAP00004062	interacts with	CADAFLAP00005736 (interacts with) CADAFLAP00004062	interacts with	869.761
CADAFLAP00005745 (interacts with) CADAFLAP00001534	interacts with	CADAFLAP00005745 (interacts with) CADAFLAP00001534	interacts with	265.621
CADAFLAP00005745 (interacts with) CADAFLAP00002001	interacts with	CADAFLAP00005745 (interacts with) CADAFLAP00002001	interacts with	1010
CADAFLAP00005754 (interacts with) CADAFLAP00000644	interacts with	CADAFLAP00005754 (interacts with) CADAFLAP00000644	interacts with	873.071
CADAFLAP00005754 (interacts with) CADAFLAP00001099	interacts with	CADAFLAP00005754 (interacts with) CADAFLAP00001099	interacts with	1088
CADAFLAP00005754 (interacts with) CADAFLAP00002687	interacts with	CADAFLAP00005754 (interacts with) CADAFLAP00002687	interacts with	1511.63
CADAFLAP00005804 (interacts with) CADAFLAP00002440	interacts with	CADAFLAP00005804 (interacts with) CADAFLAP00002440	interacts with	1084
CADAFLAP00005804 (interacts with) CADAFLAP00004424	interacts with	CADAFLAP00005804 (interacts with) CADAFLAP00004424	interacts with	4
CADAFLAP00005812 (interacts with) CADAFLAP00000164	interacts with	CADAFLAP00005812 (interacts with) CADAFLAP00000164	interacts with	546
CADAFLAP00005812 (interacts with) CADAFLAP00002626	interacts with	CADAFLAP00005812 (interacts with) CADAFLAP00002626	interacts with	689.136
CADAFLAP00005812 (interacts with) CADAFLAP00002950	interacts with	CADAFLAP00005812 (interacts with) CADAFLAP00002950	interacts with	718.092
CADAFLAP00005828 (interacts with) CADAFLAP00001584	interacts with	CADAFLAP00005828 (interacts with) CADAFLAP00001584	interacts with	1257.7
CADAFLAP00005828 (interacts with) CADAFLAP00002937	interacts with	CADAFLAP00005828 (interacts with) CADAFLAP00002937	interacts with	1752.41
CADAFLAP00005920 (interacts with) CADAFLAP00002196	interacts with	CADAFLAP00005920 (interacts with) CADAFLAP00002196	interacts with	812.262
CADAFLAP00005929 (interacts with) CADAFLAP00005611	interacts with	CADAFLAP00005929 (interacts with) CADAFLAP00005611	interacts with	24
CADAFLAP00005937 (interacts with) CADAFLAP00001580	interacts with	CADAFLAP00005937 (interacts with) CADAFLAP00001580	interacts with	546
CADAFLAP00005937 (interacts with) CADAFLAP00001977	interacts with	CADAFLAP00005937 (interacts with) CADAFLAP00001977	interacts with	2438.53
CADAFLAP00005937 (interacts with) CADAFLAP00002392	interacts with	CADAFLAP00005937 (interacts with) CADAFLAP00002392	interacts with	1005.56
CADAFLAP00005937 (interacts with) CADAFLAP00004936	interacts with	CADAFLAP00005937 (interacts with) CADAFLAP00004936	interacts with	2690
CADAFLAP00005937 (interacts with) CADAFLAP00005696	interacts with	CADAFLAP00005937 (interacts with) CADAFLAP00005696	interacts with	558.287
CADAFLAP00005941 (interacts with) CADAFLAP00002931	interacts with	CADAFLAP00005941 (interacts with) CADAFLAP00002931	interacts with	544
CADAFLAP00005941 (interacts with) CADAFLAP00005667	interacts with	CADAFLAP00005941 (interacts with) CADAFLAP00005667	interacts with	2
CADAFLAP00005967 (interacts with) CADAFLAP00002937	interacts with	CADAFLAP00005967 (interacts with) CADAFLAP00002937	interacts with	288.779
CADAFLAP00005984 (interacts with) CADAFLAP00002039	interacts with	CADAFLAP00005984 (interacts with) CADAFLAP00002039	interacts with	546
CADAFLAP00005984 (interacts with) CADAFLAP00004936	interacts with	CADAFLAP00005984 (interacts with) CADAFLAP00004936	interacts with	1620
CADAFLAP00006055 (interacts with) CADAFLAP00000058	interacts with	CADAFLAP00006055 (interacts with) CADAFLAP00000058	interacts with	248.16
CADAFLAP00006058 (interacts with) CADAFLAP00002889	interacts with	CADAFLAP00006058 (interacts with) CADAFLAP00002889	interacts with	522.528
CADAFLAP00006091 (interacts with) CADAFLAP00001232	interacts with	CADAFLAP00006091 (interacts with) CADAFLAP00001232	interacts with	2
CADAFLAP00006091 (interacts with) CADAFLAP00004062	interacts with	CADAFLAP00006091 (interacts with) CADAFLAP00004062	interacts with	542
CADAFLAP00006107 (interacts with) CADAFLAP00000569	interacts with	CADAFLAP00006107 (interacts with) CADAFLAP00000569	interacts with	2
CADAFLAP00006118 (interacts with) CADAFLAP00004936	interacts with	CADAFLAP00006118 (interacts with) CADAFLAP00004936	interacts with	540
CADAFLAP00006118 (interacts with) CADAFLAP00005984	interacts with	CADAFLAP00006118 (interacts with) CADAFLAP00005984	interacts with	6
CADAFLAP00006137 (interacts with) CADAFLAP00002626	interacts with	CADAFLAP00006137 (interacts with) CADAFLAP00002626	interacts with	1292.4
CADAFLAP00006137 (interacts with) CADAFLAP00005696	interacts with	CADAFLAP00006137 (interacts with) CADAFLAP00005696	interacts with	840.054
CADAFLAP00006203 (interacts with) CADAFLAP00002937	interacts with	CADAFLAP00006203 (interacts with) CADAFLAP00002937	interacts with	1534.56
CADAFLAP00006203 (interacts with) CADAFLAP00004008	interacts with	CADAFLAP00006203 (interacts with) CADAFLAP00004008	interacts with	1021.23
CADAFLAP00006203 (interacts with) CADAFLAP00005828	interacts with	CADAFLAP00006203 (interacts with) CADAFLAP00005828	interacts with	10.8889
CADAFLAP00006243 (interacts with) CADAFLAP00002180	interacts with	CADAFLAP00006243 (interacts with) CADAFLAP00002180	interacts with	370.263
CADAFLAP00006277 (interacts with) CADAFLAP00002180	interacts with	CADAFLAP00006277 (interacts with) CADAFLAP00002180	interacts with	560.282
CADAFLAP00006297 (interacts with) CADAFLAP00001568	interacts with	CADAFLAP00006297 (interacts with) CADAFLAP00001568	interacts with	370.652
CADAFLAP00006297 (interacts with) CADAFLAP00002180	interacts with	CADAFLAP00006297 (interacts with) CADAFLAP00002180	interacts with	109.481
CADAFLAP00006297 (interacts with) CADAFLAP00003426	interacts with	CADAFLAP00006297 (interacts with) CADAFLAP00003426	interacts with	81.1512
CADAFLAP00006424 (interacts with) CADAFLAP00001977	interacts with	CADAFLAP00006424 (interacts with) CADAFLAP00001977	interacts with	884.714
CADAFLAP00006424 (interacts with) CADAFLAP00002179	interacts with	CADAFLAP00006424 (interacts with) CADAFLAP00002179	interacts with	1765.26
CADAFLAP00006424 (interacts with) CADAFLAP00002710	interacts with	CADAFLAP00006424 (interacts with) CADAFLAP00002710	interacts with	977.937
CADAFLAP00006424 (interacts with) CADAFLAP00002937	interacts with	CADAFLAP00006424 (interacts with) CADAFLAP00002937	interacts with	1776.12
CADAFLAP00006449 (interacts with) CADAFLAP00002191	interacts with	CADAFLAP00006449 (interacts with) CADAFLAP00002191	interacts with	229.624
CADAFLAP00006483 (interacts with) CADAFLAP00004491	interacts with	CADAFLAP00006483 (interacts with) CADAFLAP00004491	interacts with	327.619
CADAFLAP00006483 (interacts with) CADAFLAP00005221	interacts with	CADAFLAP00006483 (interacts with) CADAFLAP00005221	interacts with	464.591
CADAFLAP00006588 (interacts with) CADAFLAP00002951	interacts with	CADAFLAP00006588 (interacts with) CADAFLAP00002951	interacts with	1088
CADAFLAP00006588 (interacts with) CADAFLAP00003578	interacts with	CADAFLAP00006588 (interacts with) CADAFLAP00003578	interacts with	546
CADAFLAP00006807 (interacts with) CADAFLAP00000828	interacts with	CADAFLAP00006807 (interacts with) CADAFLAP00000828	interacts with	625.342
CADAFLAP00006807 (interacts with) CADAFLAP00005651	interacts with	CADAFLAP00006807 (interacts with) CADAFLAP00005651	interacts with	1505.63
CADAFLAP00006807 (interacts with) CADAFLAP00006288	interacts with	CADAFLAP00006807 (interacts with) CADAFLAP00006288	interacts with	445.578
CADAFLAP00006877 (interacts with) CADAFLAP00000854	interacts with	CADAFLAP00006877 (interacts with) CADAFLAP00000854	interacts with	546
CADAFLAP00006877 (interacts with) CADAFLAP00000971	interacts with	CADAFLAP00006877 (interacts with) CADAFLAP00000971	interacts with	635.849
CADAFLAP00006877 (interacts with) CADAFLAP00000972	interacts with	CADAFLAP00006877 (interacts with) CADAFLAP00000972	interacts with	334.176
CADAFLAP00006877 (interacts with) CADAFLAP00001915	interacts with	CADAFLAP00006877 (interacts with) CADAFLAP00001915	interacts with	263.973
CADAFLAP00006877 (interacts with) CADAFLAP00002244	interacts with	CADAFLAP00006877 (interacts with) CADAFLAP00002244	interacts with	971
CADAFLAP00006877 (interacts with) CADAFLAP00004835	interacts with	CADAFLAP00006877 (interacts with) CADAFLAP00004835	interacts with	1862.86
CADAFLAP00006975 (interacts with) CADAFLAP00004535	interacts with	CADAFLAP00006975 (interacts with) CADAFLAP00004535	interacts with	2
CADAFLAP00007098 (interacts with) CADAFLAP00005804	interacts with	CADAFLAP00007098 (interacts with) CADAFLAP00005804	interacts with	546
CADAFLAP00007107 (interacts with) CADAFLAP00004397	interacts with	CADAFLAP00007107 (interacts with) CADAFLAP00004397	interacts with	12
CADAFLAP00007108 (interacts with) CADAFLAP00001568	interacts with	CADAFLAP00007108 (interacts with) CADAFLAP00001568	interacts with	2515.05
CADAFLAP00007108 (interacts with) CADAFLAP00002180	interacts with	CADAFLAP00007108 (interacts with) CADAFLAP00002180	interacts with	559.526
CADAFLAP00007108 (interacts with) CADAFLAP00003236	interacts with	CADAFLAP00007108 (interacts with) CADAFLAP00003236	interacts with	1078.58
CADAFLAP00007108 (interacts with) CADAFLAP00003426	interacts with	CADAFLAP00007108 (interacts with) CADAFLAP00003426	interacts with	311.988
CADAFLAP00007108 (interacts with) CADAFLAP00005125	interacts with	CADAFLAP00007108 (interacts with) CADAFLAP00005125	interacts with	2272.77
CADAFLAP00007108 (interacts with) CADAFLAP00006277	interacts with	CADAFLAP00007108 (interacts with) CADAFLAP00006277	interacts with	438.463
CADAFLAP00007108 (interacts with) CADAFLAP00006297	interacts with	CADAFLAP00007108 (interacts with) CADAFLAP00006297	interacts with	125.653
CADAFLAP00007118 (interacts with) CADAFLAP00003558	interacts with	CADAFLAP00007118 (interacts with) CADAFLAP00003558	interacts with	1015.52
CADAFLAP00007118 (interacts with) CADAFLAP00005760	interacts with	CADAFLAP00007118 (interacts with) CADAFLAP00005760	interacts with	546
CADAFLAP00007133 (interacts with) CADAFLAP00000260	interacts with	CADAFLAP00007133 (interacts with) CADAFLAP00000260	interacts with	47.5684
CADAFLAP00007133 (interacts with) CADAFLAP00002937	interacts with	CADAFLAP00007133 (interacts with) CADAFLAP00002937	interacts with	543.546
CADAFLAP00007133 (interacts with) CADAFLAP00004844	interacts with	CADAFLAP00007133 (interacts with) CADAFLAP00004844	interacts with	259.788
CADAFLAP00007133 (interacts with) CADAFLAP00005040	interacts with	CADAFLAP00007133 (interacts with) CADAFLAP00005040	interacts with	571.523
CADAFLAP00007169 (interacts with) CADAFLAP00000871	interacts with	CADAFLAP00007169 (interacts with) CADAFLAP00000871	interacts with	1661.41
CADAFLAP00007169 (interacts with) CADAFLAP00001534	interacts with	CADAFLAP00007169 (interacts with) CADAFLAP00001534	interacts with	832.199
CADAFLAP00007169 (interacts with) CADAFLAP00002001	interacts with	CADAFLAP00007169 (interacts with) CADAFLAP00002001	interacts with	1722.96
CADAFLAP00007169 (interacts with) CADAFLAP00002950	interacts with	CADAFLAP00007169 (interacts with) CADAFLAP00002950	interacts with	1594.37
CADAFLAP00007169 (interacts with) CADAFLAP00005812	interacts with	CADAFLAP00007169 (interacts with) CADAFLAP00005812	interacts with	690.989
CADAFLAP00007169 (interacts with) CADAFLAP00005920	interacts with	CADAFLAP00007169 (interacts with) CADAFLAP00005920	interacts with	1222.89
CADAFLAP00007291 (interacts with) CADAFLAP00001078	interacts with	CADAFLAP00007291 (interacts with) CADAFLAP00001078	interacts with	233.317
CADAFLAP00007291 (interacts with) CADAFLAP00003766	interacts with	CADAFLAP00007291 (interacts with) CADAFLAP00003766	interacts with	5404.05
CADAFLAP00007291 (interacts with) CADAFLAP00006137	interacts with	CADAFLAP00007291 (interacts with) CADAFLAP00006137	interacts with	1236.72
CADAFLAP00007312 (interacts with) CADAFLAP00005125	interacts with	CADAFLAP00007312 (interacts with) CADAFLAP00005125	interacts with	1223.15
CADAFLAP00007415 (interacts with) CADAFLAP00001397	interacts with	CADAFLAP00007415 (interacts with) CADAFLAP00001397	interacts with	94.4286
CADAFLAP00007415 (interacts with) CADAFLAP00003624	interacts with	CADAFLAP00007415 (interacts with) CADAFLAP00003624	interacts with	449.571
CADAFLAP00007415 (interacts with) CADAFLAP00004069	interacts with	CADAFLAP00007415 (interacts with) CADAFLAP00004069	interacts with	2
CADAFLAP00007433 (interacts with) CADAFLAP00000753	interacts with	CADAFLAP00007433 (interacts with) CADAFLAP00000753	interacts with	212.517
CADAFLAP00007433 (interacts with) CADAFLAP00002950	interacts with	CADAFLAP00007433 (interacts with) CADAFLAP00002950	interacts with	553.998
CADAFLAP00007481 (interacts with) CADAFLAP00001977	interacts with	CADAFLAP00007481 (interacts with) CADAFLAP00001977	interacts with	121.5
CADAFLAP00007481 (interacts with) CADAFLAP00005566	interacts with	CADAFLAP00007481 (interacts with) CADAFLAP00005566	interacts with	424.5
CADAFLAP00007482 (interacts with) CADAFLAP00000839	interacts with	CADAFLAP00007482 (interacts with) CADAFLAP00000839	interacts with	1088
CADAFLAP00007482 (interacts with) CADAFLAP00001977	interacts with	CADAFLAP00007482 (interacts with) CADAFLAP00001977	interacts with	871.254
CADAFLAP00007482 (interacts with) CADAFLAP00002937	interacts with	CADAFLAP00007482 (interacts with) CADAFLAP00002937	interacts with	1690.76
CADAFLAP00007482 (interacts with) CADAFLAP00003935	interacts with	CADAFLAP00007482 (interacts with) CADAFLAP00003935	interacts with	546
CADAFLAP00007524 (interacts with) CADAFLAP00002907	interacts with	CADAFLAP00007524 (interacts with) CADAFLAP00002907	interacts with	546
CADAFLAP00007538 (interacts with) CADAFLAP00000125	interacts with	CADAFLAP00007538 (interacts with) CADAFLAP00000125	interacts with	546
CADAFLAP00007538 (interacts with) CADAFLAP00002937	interacts with	CADAFLAP00007538 (interacts with) CADAFLAP00002937	interacts with	1377.14
CADAFLAP00007538 (interacts with) CADAFLAP00004924	interacts with	CADAFLAP00007538 (interacts with) CADAFLAP00004924	interacts with	879.852
CADAFLAP00007538 (interacts with) CADAFLAP00006137	interacts with	CADAFLAP00007538 (interacts with) CADAFLAP00006137	interacts with	1199.19
CADAFLAP00007612 (interacts with) CADAFLAP00006508	interacts with	CADAFLAP00007612 (interacts with) CADAFLAP00006508	interacts with	2
CADAFLAP00007672 (interacts with) CADAFLAP00000321	interacts with	CADAFLAP00007672 (interacts with) CADAFLAP00000321	interacts with	2132
CADAFLAP00007672 (interacts with) CADAFLAP00001078	interacts with	CADAFLAP00007672 (interacts with) CADAFLAP00001078	interacts with	312.683
CADAFLAP00007672 (interacts with) CADAFLAP00003547	interacts with	CADAFLAP00007672 (interacts with) CADAFLAP00003547	interacts with	1769.35
CADAFLAP00007672 (interacts with) CADAFLAP00003624	interacts with	CADAFLAP00007672 (interacts with) CADAFLAP00003624	interacts with	2832.56
CADAFLAP00007672 (interacts with) CADAFLAP00005469	interacts with	CADAFLAP00007672 (interacts with) CADAFLAP00005469	interacts with	546
CADAFLAP00007672 (interacts with) CADAFLAP00005566	interacts with	CADAFLAP00007672 (interacts with) CADAFLAP00005566	interacts with	4141.45
CADAFLAP00007672 (interacts with) CADAFLAP00005696	interacts with	CADAFLAP00007672 (interacts with) CADAFLAP00005696	interacts with	872.622
CADAFLAP00007672 (interacts with) CADAFLAP00006137	interacts with	CADAFLAP00007672 (interacts with) CADAFLAP00006137	interacts with	1215.65
CADAFLAP00007672 (interacts with) CADAFLAP00007105	interacts with	CADAFLAP00007672 (interacts with) CADAFLAP00007105	interacts with	546
CADAFLAP00007672 (interacts with) CADAFLAP00007291	interacts with	CADAFLAP00007672 (interacts with) CADAFLAP00007291	interacts with	2001.37
CADAFLAP00007732 (interacts with) CADAFLAP00001232	interacts with	CADAFLAP00007732 (interacts with) CADAFLAP00001232	interacts with	2
CADAFLAP00007732 (interacts with) CADAFLAP00004062	interacts with	CADAFLAP00007732 (interacts with) CADAFLAP00004062	interacts with	542
CADAFLAP00007732 (interacts with) CADAFLAP00006091	interacts with	CADAFLAP00007732 (interacts with) CADAFLAP00006091	interacts with	2
CADAFLAP00007740 (interacts with) CADAFLAP00005732	interacts with	CADAFLAP00007740 (interacts with) CADAFLAP00005732	interacts with	4
CADAFLAP00007988 (interacts with) CADAFLAP00005125	interacts with	CADAFLAP00007988 (interacts with) CADAFLAP00005125	interacts with	546
CADAFLAP00008202 (interacts with) CADAFLAP00003811	interacts with	CADAFLAP00008202 (interacts with) CADAFLAP00003811	interacts with	704.511
CADAFLAP00008202 (interacts with) CADAFLAP00004055	interacts with	CADAFLAP00008202 (interacts with) CADAFLAP00004055	interacts with	1526.29
CADAFLAP00008264 (interacts with) CADAFLAP00004835	interacts with	CADAFLAP00008264 (interacts with) CADAFLAP00004835	interacts with	956.006
CADAFLAP00008264 (interacts with) CADAFLAP00008202	interacts with	CADAFLAP00008264 (interacts with) CADAFLAP00008202	interacts with	704.511
CADAFLAP00008284 (interacts with) CADAFLAP00000139	interacts with	CADAFLAP00008284 (interacts with) CADAFLAP00000139	interacts with	846.399
CADAFLAP00008284 (interacts with) CADAFLAP00002341	interacts with	CADAFLAP00008284 (interacts with) CADAFLAP00002341	interacts with	946.837
CADAFLAP00008284 (interacts with) CADAFLAP00003709	interacts with	CADAFLAP00008284 (interacts with) CADAFLAP00003709	interacts with	473.418
CADAFLAP00008284 (interacts with) CADAFLAP00003766	interacts with	CADAFLAP00008284 (interacts with) CADAFLAP00003766	interacts with	3335.68
CADAFLAP00008297 (interacts with) CADAFLAP00002001	interacts with	CADAFLAP00008297 (interacts with) CADAFLAP00002001	interacts with	4906.55
CADAFLAP00008297 (interacts with) CADAFLAP00002191	interacts with	CADAFLAP00008297 (interacts with) CADAFLAP00002191	interacts with	294.07
CADAFLAP00008297 (interacts with) CADAFLAP00003766	interacts with	CADAFLAP00008297 (interacts with) CADAFLAP00003766	interacts with	3350.61
CADAFLAP00008297 (interacts with) CADAFLAP00005040	interacts with	CADAFLAP00008297 (interacts with) CADAFLAP00005040	interacts with	1934.31
CADAFLAP00008297 (interacts with) CADAFLAP00005105	interacts with	CADAFLAP00008297 (interacts with) CADAFLAP00005105	interacts with	1626
CADAFLAP00008297 (interacts with) CADAFLAP00006449	interacts with	CADAFLAP00008297 (interacts with) CADAFLAP00006449	interacts with	1396.38
CADAFLAP00008297 (interacts with) URM1	interacts with	CADAFLAP00008297 (interacts with) URM1	interacts with	1601.69
CADAFLAP00008308 (interacts with) CADAFLAP00001453	interacts with	CADAFLAP00008308 (interacts with) CADAFLAP00001453	interacts with	1235.69
CADAFLAP00008308 (interacts with) CADAFLAP00004055	interacts with	CADAFLAP00008308 (interacts with) CADAFLAP00004055	interacts with	1942.82
CADAFLAP00008308 (interacts with) CADAFLAP00005484	interacts with	CADAFLAP00008308 (interacts with) CADAFLAP00005484	interacts with	663.54
CADAFLAP00008308 (interacts with) CADAFLAP00005696	interacts with	CADAFLAP00008308 (interacts with) CADAFLAP00005696	interacts with	996.886
CADAFLAP00008308 (interacts with) CADAFLAP00005937	interacts with	CADAFLAP00008308 (interacts with) CADAFLAP00005937	interacts with	1828.52
CADAFLAP00008314 (interacts with) CADAFLAP00002193	interacts with	CADAFLAP00008314 (interacts with) CADAFLAP00002193	interacts with	1088
CADAFLAP00008314 (interacts with) CADAFLAP00002228	interacts with	CADAFLAP00008314 (interacts with) CADAFLAP00002228	interacts with	424.829
CADAFLAP00008314 (interacts with) CADAFLAP00005651	interacts with	CADAFLAP00008314 (interacts with) CADAFLAP00005651	interacts with	1424.53
CADAFLAP00008314 (interacts with) CADAFLAP00005754	interacts with	CADAFLAP00008314 (interacts with) CADAFLAP00005754	interacts with	2084.04
CADAFLAP00008314 (interacts with) CADAFLAP00007108	interacts with	CADAFLAP00008314 (interacts with) CADAFLAP00007108	interacts with	2732.34
CADAFLAP00008318 (interacts with) CADAFLAP00003576	interacts with	CADAFLAP00008318 (interacts with) CADAFLAP00003576	interacts with	546
CADAFLAP00008324 (interacts with) CADAFLAP00001314	interacts with	CADAFLAP00008324 (interacts with) CADAFLAP00001314	interacts with	1088
CADAFLAP00008324 (interacts with) CADAFLAP00002180	interacts with	CADAFLAP00008324 (interacts with) CADAFLAP00002180	interacts with	1421.06
CADAFLAP00008324 (interacts with) CADAFLAP00005745	interacts with	CADAFLAP00008324 (interacts with) CADAFLAP00005745	interacts with	871.778
CADAFLAP00008406 (interacts with) CADAFLAP00008391	interacts with	CADAFLAP00008406 (interacts with) CADAFLAP00008391	interacts with	10
CADAFLAP00008406 (interacts with) aguA	interacts with	CADAFLAP00008406 (interacts with) aguA	interacts with	16
CADAFLAP00008419 (interacts with) CADAFLAP00002937	interacts with	CADAFLAP00008419 (interacts with) CADAFLAP00002937	interacts with	2010.56
CADAFLAP00008419 (interacts with) CADAFLAP00005221	interacts with	CADAFLAP00008419 (interacts with) CADAFLAP00005221	interacts with	1430.72
CADAFLAP00008539 (interacts with) CADAFLAP00003452	interacts with	CADAFLAP00008539 (interacts with) CADAFLAP00003452	interacts with	2
CADAFLAP00008549 (interacts with) CADAFLAP00007538	interacts with	CADAFLAP00008549 (interacts with) CADAFLAP00007538	interacts with	546
CADAFLAP00008555 (interacts with) CADAFLAP00005920	interacts with	CADAFLAP00008555 (interacts with) CADAFLAP00005920	interacts with	544
CADAFLAP00008590 (interacts with) xyl1	interacts with	CADAFLAP00008590 (interacts with) xyl1	interacts with	546
CADAFLAP00008936 (interacts with) KAE1	interacts with	CADAFLAP00008936 (interacts with) KAE1	interacts with	546
CADAFLAP00008962 (interacts with) CADAFLAP00000139	interacts with	CADAFLAP00008962 (interacts with) CADAFLAP00000139	interacts with	43.4809
CADAFLAP00008962 (interacts with) CADAFLAP00006058	interacts with	CADAFLAP00008962 (interacts with) CADAFLAP00006058	interacts with	332.552
CADAFLAP00008962 (interacts with) CADAFLAP00008284	interacts with	CADAFLAP00008962 (interacts with) CADAFLAP00008284	interacts with	637.916
CADAFLAP00008965 (interacts with) CADAFLAP00002626	interacts with	CADAFLAP00008965 (interacts with) CADAFLAP00002626	interacts with	1088
CADAFLAP00008965 (interacts with) CADAFLAP00004067	interacts with	CADAFLAP00008965 (interacts with) CADAFLAP00004067	interacts with	546
CADAFLAP00009047 (interacts with) CADAFLAP00000828	interacts with	CADAFLAP00009047 (interacts with) CADAFLAP00000828	interacts with	408.218
CADAFLAP00009047 (interacts with) CADAFLAP00001331	interacts with	CADAFLAP00009047 (interacts with) CADAFLAP00001331	interacts with	52.2883
CADAFLAP00009047 (interacts with) CADAFLAP00006288	interacts with	CADAFLAP00009047 (interacts with) CADAFLAP00006288	interacts with	100.422
CADAFLAP00009047 (interacts with) CADAFLAP00006807	interacts with	CADAFLAP00009047 (interacts with) CADAFLAP00006807	interacts with	278.493
CADAFLAP00009105 (interacts with) CADAFLAP00002180	interacts with	CADAFLAP00009105 (interacts with) CADAFLAP00002180	interacts with	948.778
CADAFLAP00009105 (interacts with) CADAFLAP00003384	interacts with	CADAFLAP00009105 (interacts with) CADAFLAP00003384	interacts with	200.47
CADAFLAP00009105 (interacts with) CADAFLAP00003426	interacts with	CADAFLAP00009105 (interacts with) CADAFLAP00003426	interacts with	189.999
CADAFLAP00009105 (interacts with) CADAFLAP00004363	interacts with	CADAFLAP00009105 (interacts with) CADAFLAP00004363	interacts with	451.422
CADAFLAP00009105 (interacts with) CADAFLAP00005920	interacts with	CADAFLAP00009105 (interacts with) CADAFLAP00005920	interacts with	467.949
CADAFLAP00009105 (interacts with) CADAFLAP00006373	interacts with	CADAFLAP00009105 (interacts with) CADAFLAP00006373	interacts with	546
CADAFLAP00009156 (interacts with) CADAFLAP00002931	interacts with	CADAFLAP00009156 (interacts with) CADAFLAP00002931	interacts with	1592.06
CADAFLAP00009156 (interacts with) CADAFLAP00005745	interacts with	CADAFLAP00009156 (interacts with) CADAFLAP00005745	interacts with	839.21
CADAFLAP00009156 (interacts with) KAE1	interacts with	CADAFLAP00009156 (interacts with) KAE1	interacts with	1088
CADAFLAP00009567 (interacts with) CADAFLAP00000959	interacts with	CADAFLAP00009567 (interacts with) CADAFLAP00000959	interacts with	4
CADAFLAP00009567 (interacts with) CADAFLAP00004579	interacts with	CADAFLAP00009567 (interacts with) CADAFLAP00004579	interacts with	4
CADAFLAP00009737 (interacts with) CADAFLAP00000058	interacts with	CADAFLAP00009737 (interacts with) CADAFLAP00000058	interacts with	297.84
CADAFLAP00009737 (interacts with) CADAFLAP00003558	interacts with	CADAFLAP00009737 (interacts with) CADAFLAP00003558	interacts with	2590.2
CADAFLAP00009737 (interacts with) CADAFLAP00006055	interacts with	CADAFLAP00009737 (interacts with) CADAFLAP00006055	interacts with	501.212
CADAFLAP00009737 (interacts with) CADAFLAP00006137	interacts with	CADAFLAP00009737 (interacts with) CADAFLAP00006137	interacts with	1535.58
CADAFLAP00009737 (interacts with) CADAFLAP00006277	interacts with	CADAFLAP00009737 (interacts with) CADAFLAP00006277	interacts with	986.894
CADAFLAP00009794 (interacts with) CADAFLAP00006807	interacts with	CADAFLAP00009794 (interacts with) CADAFLAP00006807	interacts with	546
CADAFLAP00009846 (interacts with) CADAFLAP00002931	interacts with	CADAFLAP00009846 (interacts with) CADAFLAP00002931	interacts with	1576.54
CADAFLAP00009846 (interacts with) CADAFLAP00004835	interacts with	CADAFLAP00009846 (interacts with) CADAFLAP00004835	interacts with	1890.66
CADAFLAP00009869 (interacts with) CADAFLAP00001350	interacts with	CADAFLAP00009869 (interacts with) CADAFLAP00001350	interacts with	12
CADAFLAP00009932 (interacts with) CADAFLAP00001397	interacts with	CADAFLAP00009932 (interacts with) CADAFLAP00001397	interacts with	612.284
CADAFLAP00009932 (interacts with) CADAFLAP00002196	interacts with	CADAFLAP00009932 (interacts with) CADAFLAP00002196	interacts with	408.211
CADAFLAP00009932 (interacts with) CADAFLAP00006055	interacts with	CADAFLAP00009932 (interacts with) CADAFLAP00006055	interacts with	1116.95
CADAFLAP00009932 (interacts with) URM1	interacts with	CADAFLAP00009932 (interacts with) URM1	interacts with	1027.96
CADAFLAP00009933 (interacts with) CADAFLAP00000444	interacts with	CADAFLAP00009933 (interacts with) CADAFLAP00000444	interacts with	536
CADAFLAP00009933 (interacts with) CADAFLAP00002394	interacts with	CADAFLAP00009933 (interacts with) CADAFLAP00002394	interacts with	536
CADAFLAP00009933 (interacts with) CADAFLAP00003766	interacts with	CADAFLAP00009933 (interacts with) CADAFLAP00003766	interacts with	3738
CADAFLAP00009939 (interacts with) CADAFLAP00001534	interacts with	CADAFLAP00009939 (interacts with) CADAFLAP00001534	interacts with	180.704
CADAFLAP00009939 (interacts with) CADAFLAP00002001	interacts with	CADAFLAP00009939 (interacts with) CADAFLAP00002001	interacts with	566.293
CADAFLAP00009939 (interacts with) CADAFLAP00005125	interacts with	CADAFLAP00009939 (interacts with) CADAFLAP00005125	interacts with	190.416
CADAFLAP00009939 (interacts with) CADAFLAP00007312	interacts with	CADAFLAP00009939 (interacts with) CADAFLAP00007312	interacts with	452.66
CADAFLAP00009948 (interacts with) CADAFLAP00000444	interacts with	CADAFLAP00009948 (interacts with) CADAFLAP00000444	interacts with	4
CADAFLAP00009948 (interacts with) CADAFLAP00002394	interacts with	CADAFLAP00009948 (interacts with) CADAFLAP00002394	interacts with	4
CADAFLAP00009948 (interacts with) CADAFLAP00006025	interacts with	CADAFLAP00009948 (interacts with) CADAFLAP00006025	interacts with	272
CADAFLAP00009948 (interacts with) CADAFLAP00009933	interacts with	CADAFLAP00009948 (interacts with) CADAFLAP00009933	interacts with	1072
CADAFLAP00010038 (interacts with) CADAFLAP00001003	interacts with	CADAFLAP00010038 (interacts with) CADAFLAP00001003	interacts with	4
CADAFLAP00010038 (interacts with) CADAFLAP00003412	interacts with	CADAFLAP00010038 (interacts with) CADAFLAP00003412	interacts with	4
CADAFLAP00010051 (interacts with) CADAFLAP00001568	interacts with	CADAFLAP00010051 (interacts with) CADAFLAP00001568	interacts with	1088
CADAFLAP00010051 (interacts with) CADAFLAP00007812	interacts with	CADAFLAP00010051 (interacts with) CADAFLAP00007812	interacts with	546
CADAFLAP00010064 (interacts with) CADAFLAP00001453	interacts with	CADAFLAP00010064 (interacts with) CADAFLAP00001453	interacts with	1626
CADAFLAP00010079 (interacts with) CADAFLAP00002889	interacts with	CADAFLAP00010079 (interacts with) CADAFLAP00002889	interacts with	546
CADAFLAP00010089 (interacts with) CADAFLAP00000260	interacts with	CADAFLAP00010089 (interacts with) CADAFLAP00000260	interacts with	221.443
CADAFLAP00010089 (interacts with) CADAFLAP00000644	interacts with	CADAFLAP00010089 (interacts with) CADAFLAP00000644	interacts with	1354.66
CADAFLAP00010089 (interacts with) CADAFLAP00002687	interacts with	CADAFLAP00010089 (interacts with) CADAFLAP00002687	interacts with	1230.17
CADAFLAP00010089 (interacts with) CADAFLAP00002937	interacts with	CADAFLAP00010089 (interacts with) CADAFLAP00002937	interacts with	1606.91
CADAFLAP00010089 (interacts with) CADAFLAP00004835	interacts with	CADAFLAP00010089 (interacts with) CADAFLAP00004835	interacts with	3905.46
CADAFLAP00010089 (interacts with) CADAFLAP00004844	interacts with	CADAFLAP00010089 (interacts with) CADAFLAP00004844	interacts with	968.799
CADAFLAP00010089 (interacts with) CADAFLAP00005040	interacts with	CADAFLAP00010089 (interacts with) CADAFLAP00005040	interacts with	2175.11
CADAFLAP00010089 (interacts with) CADAFLAP00005566	interacts with	CADAFLAP00010089 (interacts with) CADAFLAP00005566	interacts with	2938.41
CADAFLAP00010089 (interacts with) CADAFLAP00005967	interacts with	CADAFLAP00010089 (interacts with) CADAFLAP00005967	interacts with	257.221
CADAFLAP00010089 (interacts with) CADAFLAP00007133	interacts with	CADAFLAP00010089 (interacts with) CADAFLAP00007133	interacts with	113.419
CADAFLAP00010098 (interacts with) CADAFLAP00000753	interacts with	CADAFLAP00010098 (interacts with) CADAFLAP00000753	interacts with	789.678
CADAFLAP00010098 (interacts with) CADAFLAP00002392	interacts with	CADAFLAP00010098 (interacts with) CADAFLAP00002392	interacts with	121.99
CADAFLAP00010098 (interacts with) CADAFLAP00005937	interacts with	CADAFLAP00010098 (interacts with) CADAFLAP00005937	interacts with	923.639
CADAFLAP00010107 (interacts with) CADAFLAP00003576	interacts with	CADAFLAP00010107 (interacts with) CADAFLAP00003576	interacts with	653.263
CADAFLAP00010107 (interacts with) URM1	interacts with	CADAFLAP00010107 (interacts with) URM1	interacts with	1522.07
CADAFLAP00010431 (interacts with) CADAFLAP00002392	interacts with	CADAFLAP00010431 (interacts with) CADAFLAP00002392	interacts with	658.882
CADAFLAP00010431 (interacts with) CADAFLAP00007118	interacts with	CADAFLAP00010431 (interacts with) CADAFLAP00007118	interacts with	308.559
CADAFLAP00010531 (interacts with) CADAFLAP00004397	interacts with	CADAFLAP00010531 (interacts with) CADAFLAP00004397	interacts with	20
CADAFLAP00010531 (interacts with) CADAFLAP00005929	interacts with	CADAFLAP00010531 (interacts with) CADAFLAP00005929	interacts with	24
CADAFLAP00010533 (interacts with) CADAFLAP00008299	interacts with	CADAFLAP00010533 (interacts with) CADAFLAP00008299	interacts with	2
CADAFLAP00010636 (interacts with) CADAFLAP00002193	interacts with	CADAFLAP00010636 (interacts with) CADAFLAP00002193	interacts with	546
CADAFLAP00010678 (interacts with) CADAFLAP00010031	interacts with	CADAFLAP00010678 (interacts with) CADAFLAP00010031	interacts with	546
CADAFLAP00010678 (interacts with) CADAFLAP00010064	interacts with	CADAFLAP00010678 (interacts with) CADAFLAP00010064	interacts with	1088
CADAFLAP00010691 (interacts with) CADAFLAP00005937	interacts with	CADAFLAP00010691 (interacts with) CADAFLAP00005937	interacts with	1369.49
CADAFLAP00010691 (interacts with) CADAFLAP00007291	interacts with	CADAFLAP00010691 (interacts with) CADAFLAP00007291	interacts with	1789.27
CADAFLAP00010691 (interacts with) CADAFLAP00007672	interacts with	CADAFLAP00010691 (interacts with) CADAFLAP00007672	interacts with	809.983
CADAFLAP00010691 (interacts with) CADAFLAP00008143	interacts with	CADAFLAP00010691 (interacts with) CADAFLAP00008143	interacts with	546
CADAFLAP00010691 (interacts with) CADAFLAP00010098	interacts with	CADAFLAP00010691 (interacts with) CADAFLAP00010098	interacts with	807.082
CADAFLAP00010804 (interacts with) CADAFLAP00000138	interacts with	CADAFLAP00010804 (interacts with) CADAFLAP00000138	interacts with	295.159
CADAFLAP00010804 (interacts with) CADAFLAP00001534	interacts with	CADAFLAP00010804 (interacts with) CADAFLAP00001534	interacts with	185.799
CADAFLAP00010804 (interacts with) CADAFLAP00002001	interacts with	CADAFLAP00010804 (interacts with) CADAFLAP00002001	interacts with	592.459
CADAFLAP00010804 (interacts with) CADAFLAP00003236	interacts with	CADAFLAP00010804 (interacts with) CADAFLAP00003236	interacts with	419.299
CADAFLAP00010804 (interacts with) CADAFLAP00003457	interacts with	CADAFLAP00010804 (interacts with) CADAFLAP00003457	interacts with	53.4351
CADAFLAP00010804 (interacts with) CADAFLAP00003960	interacts with	CADAFLAP00010804 (interacts with) CADAFLAP00003960	interacts with	102.613
CADAFLAP00010804 (interacts with) CADAFLAP00005125	interacts with	CADAFLAP00010804 (interacts with) CADAFLAP00005125	interacts with	561.502
CADAFLAP00010804 (interacts with) CADAFLAP00009156	interacts with	CADAFLAP00010804 (interacts with) CADAFLAP00009156	interacts with	1545.82
CADAFLAP00010847 (interacts with) CADAFLAP00002515	interacts with	CADAFLAP00010847 (interacts with) CADAFLAP00002515	interacts with	1088
CADAFLAP00010847 (interacts with) CADAFLAP00002700	interacts with	CADAFLAP00010847 (interacts with) CADAFLAP00002700	interacts with	546
CADAFLAP00011017 (interacts with) CADAFLAP00002937	interacts with	CADAFLAP00011017 (interacts with) CADAFLAP00002937	interacts with	2214.23
CADAFLAP00011017 (interacts with) CADAFLAP00002950	interacts with	CADAFLAP00011017 (interacts with) CADAFLAP00002950	interacts with	1613.95
CADAFLAP00011017 (interacts with) CADAFLAP00006055	interacts with	CADAFLAP00011017 (interacts with) CADAFLAP00006055	interacts with	454.726
CADAFLAP00011017 (interacts with) CADAFLAP00006137	interacts with	CADAFLAP00011017 (interacts with) CADAFLAP00006137	interacts with	375.6
CADAFLAP00011017 (interacts with) CADAFLAP00009737	interacts with	CADAFLAP00011017 (interacts with) CADAFLAP00009737	interacts with	1099.38
CADAFLAP00011040 (interacts with) CADAFLAP00001099	interacts with	CADAFLAP00011040 (interacts with) CADAFLAP00001099	interacts with	546
CADAFLAP00011055 (interacts with) CADAFLAP00000321	interacts with	CADAFLAP00011055 (interacts with) CADAFLAP00000321	interacts with	536
CADAFLAP00011055 (interacts with) CADAFLAP00004294	interacts with	CADAFLAP00011055 (interacts with) CADAFLAP00004294	interacts with	10
CADAFLAP00011068 (interacts with) CADAFLAP00005937	interacts with	CADAFLAP00011068 (interacts with) CADAFLAP00005937	interacts with	1781.06
CADAFLAP00011068 (interacts with) CADAFLAP00008314	interacts with	CADAFLAP00011068 (interacts with) CADAFLAP00008314	interacts with	2139.11
CADAFLAP00011068 (interacts with) CADAFLAP00009737	interacts with	CADAFLAP00011068 (interacts with) CADAFLAP00009737	interacts with	911.478
CADAFLAP00011098 (interacts with) ADI1	interacts with	CADAFLAP00011098 (interacts with) ADI1	interacts with	1088
CADAFLAP00011098 (interacts with) CADAFLAP00001237	interacts with	CADAFLAP00011098 (interacts with) CADAFLAP00001237	interacts with	546
CADAFLAP00011098 (interacts with) CADAFLAP00002196	interacts with	CADAFLAP00011098 (interacts with) CADAFLAP00002196	interacts with	723.033
CADAFLAP00011098 (interacts with) CADAFLAP00002392	interacts with	CADAFLAP00011098 (interacts with) CADAFLAP00002392	interacts with	778.97
CADAFLAP00011098 (interacts with) CADAFLAP00009932	interacts with	CADAFLAP00011098 (interacts with) CADAFLAP00009932	interacts with	1394.85
CADAFLAP00011098 (interacts with) CADAFLAP00010098	interacts with	CADAFLAP00011098 (interacts with) CADAFLAP00010098	interacts with	898.934
CADAFLAP00011135 (interacts with) CADAFLAP00000906	interacts with	CADAFLAP00011135 (interacts with) CADAFLAP00000906	interacts with	767.114
CADAFLAP00011135 (interacts with) CADAFLAP00001568	interacts with	CADAFLAP00011135 (interacts with) CADAFLAP00001568	interacts with	535.92
CADAFLAP00011135 (interacts with) CADAFLAP00005566	interacts with	CADAFLAP00011135 (interacts with) CADAFLAP00005566	interacts with	753.194
CADAFLAP00011156 (interacts with) ADI1	interacts with	CADAFLAP00011156 (interacts with) ADI1	interacts with	546
CADAFLAP00011173 (interacts with) CADAFLAP00001602	interacts with	CADAFLAP00011173 (interacts with) CADAFLAP00001602	interacts with	546
CADAFLAP00011173 (interacts with) CADAFLAP00002244	interacts with	CADAFLAP00011173 (interacts with) CADAFLAP00002244	interacts with	693.867
CADAFLAP00011173 (interacts with) CADAFLAP00003162	interacts with	CADAFLAP00011173 (interacts with) CADAFLAP00003162	interacts with	714.992
CADAFLAP00011173 (interacts with) CADAFLAP00007312	interacts with	CADAFLAP00011173 (interacts with) CADAFLAP00007312	interacts with	1249.96
CADAFLAP00011181 (interacts with) CADAFLAP00001361	interacts with	CADAFLAP00011181 (interacts with) CADAFLAP00001361	interacts with	6
CADAFLAP00011181 (interacts with) CADAFLAP00003351	interacts with	CADAFLAP00011181 (interacts with) CADAFLAP00003351	interacts with	6
CADAFLAP00011181 (interacts with) CADAFLAP00009870	interacts with	CADAFLAP00011181 (interacts with) CADAFLAP00009870	interacts with	6
CADAFLAP00011232 (interacts with) CADAFLAP00010107	interacts with	CADAFLAP00011232 (interacts with) CADAFLAP00010107	interacts with	441.729
CADAFLAP00011238 (interacts with) CADAFLAP00007672	interacts with	CADAFLAP00011238 (interacts with) CADAFLAP00007672	interacts with	2132
CADAFLAP00011307 (interacts with) CADAFLAP00005696	interacts with	CADAFLAP00011307 (interacts with) CADAFLAP00005696	interacts with	22.6056
CADAFLAP00011307 (interacts with) CADAFLAP00005937	interacts with	CADAFLAP00011307 (interacts with) CADAFLAP00005937	interacts with	411.992
CADAFLAP00011307 (interacts with) CADAFLAP00006055	interacts with	CADAFLAP00011307 (interacts with) CADAFLAP00006055	interacts with	514.26
CADAFLAP00011307 (interacts with) CADAFLAP00007672	interacts with	CADAFLAP00011307 (interacts with) CADAFLAP00007672	interacts with	980.47
CADAFLAP00011307 (interacts with) CADAFLAP00008308	interacts with	CADAFLAP00011307 (interacts with) CADAFLAP00008308	interacts with	760.569
CADAFLAP00011507 (interacts with) CADAFLAP00000035	interacts with	CADAFLAP00011507 (interacts with) CADAFLAP00000035	interacts with	546
CADAFLAP00011543 (interacts with) CADAFLAP00004294	interacts with	CADAFLAP00011543 (interacts with) CADAFLAP00004294	interacts with	28
CADAFLAP00011543 (interacts with) CADAFLAP00011238	interacts with	CADAFLAP00011543 (interacts with) CADAFLAP00011238	interacts with	1606
CADAFLAP00011543 (interacts with) CADAFLAP00011507	interacts with	CADAFLAP00011543 (interacts with) CADAFLAP00011507	interacts with	1088
CADAFLAP00011569 (interacts with) CADAFLAP00000139	interacts with	CADAFLAP00011569 (interacts with) CADAFLAP00000139	interacts with	595.255
CADAFLAP00011569 (interacts with) CADAFLAP00002310	interacts with	CADAFLAP00011569 (interacts with) CADAFLAP00002310	interacts with	661.443
CADAFLAP00011569 (interacts with) CADAFLAP00004924	interacts with	CADAFLAP00011569 (interacts with) CADAFLAP00004924	interacts with	450.227
CADAFLAP00011569 (interacts with) CADAFLAP00008962	interacts with	CADAFLAP00011569 (interacts with) CADAFLAP00008962	interacts with	255.802
CADAFLAP00011610 (interacts with) CADAFLAP00002001	interacts with	CADAFLAP00011610 (interacts with) CADAFLAP00002001	interacts with	546
CADAFLAP00011638 (interacts with) CADAFLAP00000260	interacts with	CADAFLAP00011638 (interacts with) CADAFLAP00000260	interacts with	202.106
CADAFLAP00011638 (interacts with) CADAFLAP00001092	interacts with	CADAFLAP00011638 (interacts with) CADAFLAP00001092	interacts with	196.974
CADAFLAP00011638 (interacts with) CADAFLAP00002717	interacts with	CADAFLAP00011638 (interacts with) CADAFLAP00002717	interacts with	1091.97
CADAFLAP00011638 (interacts with) CADAFLAP00002937	interacts with	CADAFLAP00011638 (interacts with) CADAFLAP00002937	interacts with	1075.53
CADAFLAP00011638 (interacts with) CADAFLAP00003298	interacts with	CADAFLAP00011638 (interacts with) CADAFLAP00003298	interacts with	592.44
CADAFLAP00011638 (interacts with) CADAFLAP00004075	interacts with	CADAFLAP00011638 (interacts with) CADAFLAP00004075	interacts with	345.171
CADAFLAP00011638 (interacts with) CADAFLAP00004844	interacts with	CADAFLAP00011638 (interacts with) CADAFLAP00004844	interacts with	675.1
CADAFLAP00011638 (interacts with) CADAFLAP00005566	interacts with	CADAFLAP00011638 (interacts with) CADAFLAP00005566	interacts with	1179.43
CADAFLAP00011638 (interacts with) CADAFLAP00007133	interacts with	CADAFLAP00011638 (interacts with) CADAFLAP00007133	interacts with	168.37
CADAFLAP00011638 (interacts with) CADAFLAP00007291	interacts with	CADAFLAP00011638 (interacts with) CADAFLAP00007291	interacts with	1987.48
CADAFLAP00011638 (interacts with) CADAFLAP00008883	interacts with	CADAFLAP00011638 (interacts with) CADAFLAP00008883	interacts with	546
CADAFLAP00011638 (interacts with) CADAFLAP00010089	interacts with	CADAFLAP00011638 (interacts with) CADAFLAP00010089	interacts with	556.276
CADAFLAP00011743 (interacts with) CADAFLAP00002907	interacts with	CADAFLAP00011743 (interacts with) CADAFLAP00002907	interacts with	1088
CADAFLAP00011743 (interacts with) CADAFLAP00005040	interacts with	CADAFLAP00011743 (interacts with) CADAFLAP00005040	interacts with	681.764
CADAFLAP00011743 (interacts with) CADAFLAP00008297	interacts with	CADAFLAP00011743 (interacts with) CADAFLAP00008297	interacts with	944.236
CADAFLAP00011806 (interacts with) CADAFLAP00000444	interacts with	CADAFLAP00011806 (interacts with) CADAFLAP00000444	interacts with	4
CADAFLAP00011806 (interacts with) CADAFLAP00002394	interacts with	CADAFLAP00011806 (interacts with) CADAFLAP00002394	interacts with	4
CADAFLAP00011806 (interacts with) CADAFLAP00006025	interacts with	CADAFLAP00011806 (interacts with) CADAFLAP00006025	interacts with	272
CADAFLAP00011806 (interacts with) CADAFLAP00009933	interacts with	CADAFLAP00011806 (interacts with) CADAFLAP00009933	interacts with	1072
CADAFLAP00011806 (interacts with) CADAFLAP00009948	interacts with	CADAFLAP00011806 (interacts with) CADAFLAP00009948	interacts with	2
CADAFLAP00011826 (interacts with) CADAFLAP00006129	interacts with	CADAFLAP00011826 (interacts with) CADAFLAP00006129	interacts with	2
CADAFLAP00011830 (interacts with) CADAFLAP00003787	interacts with	CADAFLAP00011830 (interacts with) CADAFLAP00003787	interacts with	546
CADAFLAP00011958 (interacts with) CADAFLAP00002931	interacts with	CADAFLAP00011958 (interacts with) CADAFLAP00002931	interacts with	1088
CADAFLAP00012024 (interacts with) CADAFLAP00008053	interacts with	CADAFLAP00012024 (interacts with) CADAFLAP00008053	interacts with	544
CADAFLAP00012024 (interacts with) CADAFLAP00008314	interacts with	CADAFLAP00012024 (interacts with) CADAFLAP00008314	interacts with	1626
CADAFLAP00012118 (interacts with) CADAFLAP00010107	interacts with	CADAFLAP00012118 (interacts with) CADAFLAP00010107	interacts with	441.729
CADAFLAP00012118 (interacts with) CADAFLAP00011232	interacts with	CADAFLAP00012118 (interacts with) CADAFLAP00011232	interacts with	2
CADAFLAP00012122 (interacts with) CADAFLAP00003576	interacts with	CADAFLAP00012122 (interacts with) CADAFLAP00003576	interacts with	528.768
CADAFLAP00012122 (interacts with) CADAFLAP00010107	interacts with	CADAFLAP00012122 (interacts with) CADAFLAP00010107	interacts with	213.774
CADAFLAP00012122 (interacts with) CADAFLAP00011232	interacts with	CADAFLAP00012122 (interacts with) CADAFLAP00011232	interacts with	102.271
CADAFLAP00012122 (interacts with) CADAFLAP00012118	interacts with	CADAFLAP00012122 (interacts with) CADAFLAP00012118	interacts with	102.271
CADAFLAP00012134 (interacts with) CADAFLAP00005984	interacts with	CADAFLAP00012134 (interacts with) CADAFLAP00005984	interacts with	546
CADAFLAP00012184 (interacts with) aguA	interacts with	CADAFLAP00012184 (interacts with) aguA	interacts with	10
CADAFLAP00012356 (interacts with) CADAFLAP00008297	interacts with	CADAFLAP00012356 (interacts with) CADAFLAP00008297	interacts with	546
CADAFLAP00012360 (interacts with) CADAFLAP00004403	interacts with	CADAFLAP00012360 (interacts with) CADAFLAP00004403	interacts with	546
CADAFLAP00012360 (interacts with) CADAFLAP00006449	interacts with	CADAFLAP00012360 (interacts with) CADAFLAP00006449	interacts with	1088
CADAFLAP00012429 (interacts with) CADAFLAP00011708	interacts with	CADAFLAP00012429 (interacts with) CADAFLAP00011708	interacts with	2
CADAFLAP00012720 (interacts with) CADAFLAP00002687	interacts with	CADAFLAP00012720 (interacts with) CADAFLAP00002687	interacts with	546
CADAFLAP00012830 (interacts with) CADAFLAP00008053	interacts with	CADAFLAP00012830 (interacts with) CADAFLAP00008053	interacts with	2
CADAFLAP00012830 (interacts with) CADAFLAP00012024	interacts with	CADAFLAP00012830 (interacts with) CADAFLAP00012024	interacts with	544
CADAFLAP00012879 (interacts with) CADAFLAP00005696	interacts with	CADAFLAP00012879 (interacts with) CADAFLAP00005696	interacts with	154.998
CADAFLAP00012879 (interacts with) CADAFLAP00005736	interacts with	CADAFLAP00012879 (interacts with) CADAFLAP00005736	interacts with	1288.54
CADAFLAP00012879 (interacts with) CADAFLAP00007672	interacts with	CADAFLAP00012879 (interacts with) CADAFLAP00007672	interacts with	1113.91
CADAFLAP00012879 (interacts with) CADAFLAP00010691	interacts with	CADAFLAP00012879 (interacts with) CADAFLAP00010691	interacts with	401.663
CADAFLAP00012879 (interacts with) CADAFLAP00011307	interacts with	CADAFLAP00012879 (interacts with) CADAFLAP00011307	interacts with	142.975
CADAFLAP00012945 (interacts with) CADAFLAP00001915	interacts with	CADAFLAP00012945 (interacts with) CADAFLAP00001915	interacts with	282.027
CADAFLAP00012945 (interacts with) CADAFLAP00003624	interacts with	CADAFLAP00012945 (interacts with) CADAFLAP00003624	interacts with	1705.2
CADAFLAP00012945 (interacts with) CADAFLAP00006877	interacts with	CADAFLAP00012945 (interacts with) CADAFLAP00006877	interacts with	875.693
CADAFLAP00012949 (interacts with) CADAFLAP00002191	interacts with	CADAFLAP00012949 (interacts with) CADAFLAP00002191	interacts with	112.48
CADAFLAP00012949 (interacts with) CADAFLAP00003576	interacts with	CADAFLAP00012949 (interacts with) CADAFLAP00003576	interacts with	668.8
CADAFLAP00012949 (interacts with) CADAFLAP00008297	interacts with	CADAFLAP00012949 (interacts with) CADAFLAP00008297	interacts with	840.299
CADAFLAP00013016 (interacts with) aguA	interacts with	CADAFLAP00013016 (interacts with) aguA	interacts with	8
CADAFLAP00013016 (interacts with) xlnA	interacts with	CADAFLAP00013016 (interacts with) xlnA	interacts with	2
CADAFLAP00013020 (interacts with) CADAFLAP00002805	interacts with	CADAFLAP00013020 (interacts with) CADAFLAP00002805	interacts with	2
CADAFLAP00013285 (interacts with) CADAFLAP00005920	interacts with	CADAFLAP00013285 (interacts with) CADAFLAP00005920	interacts with	544
CADAFLAP00013285 (interacts with) CADAFLAP00008555	interacts with	CADAFLAP00013285 (interacts with) CADAFLAP00008555	interacts with	2
CADAFLAP00013328 (interacts with) CADAFLAP00011958	interacts with	CADAFLAP00013328 (interacts with) CADAFLAP00011958	interacts with	546
CADAFLAP00013337 (interacts with) CADAFLAP00000138	interacts with	CADAFLAP00013337 (interacts with) CADAFLAP00000138	interacts with	156.652
CADAFLAP00013337 (interacts with) CADAFLAP00001534	interacts with	CADAFLAP00013337 (interacts with) CADAFLAP00001534	interacts with	55.5711
CADAFLAP00013337 (interacts with) CADAFLAP00002001	interacts with	CADAFLAP00013337 (interacts with) CADAFLAP00002001	interacts with	278.342
CADAFLAP00013337 (interacts with) CADAFLAP00003457	interacts with	CADAFLAP00013337 (interacts with) CADAFLAP00003457	interacts with	2
CADAFLAP00013337 (interacts with) CADAFLAP00010804	interacts with	CADAFLAP00013337 (interacts with) CADAFLAP00010804	interacts with	53.4351
CADAFLAP00013358 (interacts with) CADAFLAP00006877	interacts with	CADAFLAP00013358 (interacts with) CADAFLAP00006877	interacts with	263.973
CADAFLAP00013358 (interacts with) CADAFLAP00012945	interacts with	CADAFLAP00013358 (interacts with) CADAFLAP00012945	interacts with	282.027
CADAFLAP00013397 (interacts with) CADAFLAP00006025	interacts with	CADAFLAP00013397 (interacts with) CADAFLAP00006025	interacts with	2
CADAFLAP00013397 (interacts with) CADAFLAP00009948	interacts with	CADAFLAP00013397 (interacts with) CADAFLAP00009948	interacts with	272
CADAFLAP00013397 (interacts with) CADAFLAP00011806	interacts with	CADAFLAP00013397 (interacts with) CADAFLAP00011806	interacts with	272
NTH1 (interacts with) CADAFLAP00005105	interacts with	NTH1 (interacts with) CADAFLAP00005105	interacts with	546
TRM8 (interacts with) CADAFLAP00001449	interacts with	TRM8 (interacts with) CADAFLAP00001449	interacts with	197.284
TRM8 (interacts with) CADAFLAP00002180	interacts with	TRM8 (interacts with) CADAFLAP00002180	interacts with	685.581
TRM8 (interacts with) CADAFLAP00002196	interacts with	TRM8 (interacts with) CADAFLAP00002196	interacts with	234.304
TRM8 (interacts with) CADAFLAP00006243	interacts with	TRM8 (interacts with) CADAFLAP00006243	interacts with	175.737
TRM8 (interacts with) CADAFLAP00009105	interacts with	TRM8 (interacts with) CADAFLAP00009105	interacts with	298.371
TRM8 (interacts with) CADAFLAP00009932	interacts with	TRM8 (interacts with) CADAFLAP00009932	interacts with	1036.92
URM1 (interacts with) CADAFLAP00003624	interacts with	URM1 (interacts with) CADAFLAP00003624	interacts with	1719.53
URM1 (interacts with) CADAFLAP00003787	interacts with	URM1 (interacts with) CADAFLAP00003787	interacts with	351.144
cnxF (interacts with) CADAFLAP00001410	interacts with	cnxF (interacts with) CADAFLAP00001410	interacts with	894.45
cnxF (interacts with) CADAFLAP00003766	interacts with	cnxF (interacts with) CADAFLAP00003766	interacts with	2379.45
cnxF (interacts with) CADAFLAP00003787	interacts with	cnxF (interacts with) CADAFLAP00003787	interacts with	636.28
cnxF (interacts with) CADAFLAP00005812	interacts with	cnxF (interacts with) CADAFLAP00005812	interacts with	1548.71
cnxF (interacts with) CADAFLAP00008297	interacts with	cnxF (interacts with) CADAFLAP00008297	interacts with	1429.76
cnxF (interacts with) CADAFLAP00008419	interacts with	cnxF (interacts with) CADAFLAP00008419	interacts with	1840.24
cnxF (interacts with) CADAFLAP00009932	interacts with	cnxF (interacts with) CADAFLAP00009932	interacts with	1781.54
cnxF (interacts with) URM1	interacts with	cnxF (interacts with) URM1	interacts with	617.232
cnxF (interacts with) cnxH	interacts with	cnxF (interacts with) cnxH	interacts with	356.002
cnxH (interacts with) CADAFLAP00003431	interacts with	cnxH (interacts with) CADAFLAP00003431	interacts with	67.5579
cnxH (interacts with) CADAFLAP00003766	interacts with	cnxH (interacts with) CADAFLAP00003766	interacts with	253.556
xlnA (interacts with) aguA	interacts with	xlnA (interacts with) aguA	interacts with	8
xyl1 (interacts with) CADAFLAP00001453	interacts with	xyl1 (interacts with) CADAFLAP00001453	interacts with	1336.58

## Sheet: Brown_string_interactions
Shared name	Shared interaction	name	interaction	EdgeBteweenness
ADK1 (interacts with) CADAFLAP00002106	interacts with	ADK1 (interacts with) CADAFLAP00002106	interacts with	140
CADAFLAP00000212 (interacts with) CADAFLAP00000211	interacts with	CADAFLAP00000212 (interacts with) CADAFLAP00000211	interacts with	2
CADAFLAP00001587 (interacts with) CADAFLAP00000507	interacts with	CADAFLAP00001587 (interacts with) CADAFLAP00000507	interacts with	72
CADAFLAP00002130 (interacts with) CADAFLAP00002129	interacts with	CADAFLAP00002130 (interacts with) CADAFLAP00002129	interacts with	2
CADAFLAP00003012 (interacts with) CADAFLAP00002106	interacts with	CADAFLAP00003012 (interacts with) CADAFLAP00002106	interacts with	24
CADAFLAP00003732 (interacts with) CADAFLAP00003731	interacts with	CADAFLAP00003732 (interacts with) CADAFLAP00003731	interacts with	2
CADAFLAP00004747 (interacts with) CADAFLAP00003007	interacts with	CADAFLAP00004747 (interacts with) CADAFLAP00003007	interacts with	72
CADAFLAP00005298 (interacts with) CADAFLAP00000591	interacts with	CADAFLAP00005298 (interacts with) CADAFLAP00000591	interacts with	2
CADAFLAP00005358 (interacts with) CADAFLAP00002312	interacts with	CADAFLAP00005358 (interacts with) CADAFLAP00002312	interacts with	2
CADAFLAP00005725 (interacts with) CADAFLAP00002106	interacts with	CADAFLAP00005725 (interacts with) CADAFLAP00002106	interacts with	72
CADAFLAP00005963 (interacts with) CADAFLAP00005782	interacts with	CADAFLAP00005963 (interacts with) CADAFLAP00005782	interacts with	72
CADAFLAP00006344 (interacts with) ADK1	interacts with	CADAFLAP00006344 (interacts with) ADK1	interacts with	72
CADAFLAP00007292 (interacts with) CADAFLAP00004981	interacts with	CADAFLAP00007292 (interacts with) CADAFLAP00004981	interacts with	2
CADAFLAP00007357 (interacts with) CADAFLAP00002653	interacts with	CADAFLAP00007357 (interacts with) CADAFLAP00002653	interacts with	4
CADAFLAP00007357 (interacts with) CADAFLAP00006503	interacts with	CADAFLAP00007357 (interacts with) CADAFLAP00006503	interacts with	4
CADAFLAP00007504 (interacts with) CADAFLAP00006921	interacts with	CADAFLAP00007504 (interacts with) CADAFLAP00006921	interacts with	6
CADAFLAP00007504 (interacts with) CADAFLAP00007070	interacts with	CADAFLAP00007504 (interacts with) CADAFLAP00007070	interacts with	8
CADAFLAP00007512 (interacts with) CADAFLAP00006416	interacts with	CADAFLAP00007512 (interacts with) CADAFLAP00006416	interacts with	2
CADAFLAP00008203 (interacts with) CADAFLAP00002578	interacts with	CADAFLAP00008203 (interacts with) CADAFLAP00002578	interacts with	12.4603
CADAFLAP00008203 (interacts with) CADAFLAP00003012	interacts with	CADAFLAP00008203 (interacts with) CADAFLAP00003012	interacts with	55.9683
CADAFLAP00008483 (interacts with) CADAFLAP00004138	interacts with	CADAFLAP00008483 (interacts with) CADAFLAP00004138	interacts with	12
CADAFLAP00008483 (interacts with) CADAFLAP00005632	interacts with	CADAFLAP00008483 (interacts with) CADAFLAP00005632	interacts with	8
CADAFLAP00008602 (interacts with) CADAFLAP00005963	interacts with	CADAFLAP00008602 (interacts with) CADAFLAP00005963	interacts with	6
CADAFLAP00008603 (interacts with) CADAFLAP00005963	interacts with	CADAFLAP00008603 (interacts with) CADAFLAP00005963	interacts with	38
CADAFLAP00008603 (interacts with) CADAFLAP00008602	interacts with	CADAFLAP00008603 (interacts with) CADAFLAP00008602	interacts with	34
CADAFLAP00008686 (interacts with) CADAFLAP00006679	interacts with	CADAFLAP00008686 (interacts with) CADAFLAP00006679	interacts with	2
CADAFLAP00008812 (interacts with) CADAFLAP00002106	interacts with	CADAFLAP00008812 (interacts with) CADAFLAP00002106	interacts with	124
CADAFLAP00008812 (interacts with) CADAFLAP00002363	interacts with	CADAFLAP00008812 (interacts with) CADAFLAP00002363	interacts with	30.2857
CADAFLAP00008812 (interacts with) CADAFLAP00003012	interacts with	CADAFLAP00008812 (interacts with) CADAFLAP00003012	interacts with	40.9524
CADAFLAP00008812 (interacts with) CADAFLAP00008735	interacts with	CADAFLAP00008812 (interacts with) CADAFLAP00008735	interacts with	72
CADAFLAP00008812 (interacts with) CADAFLAP00008811	interacts with	CADAFLAP00008812 (interacts with) CADAFLAP00008811	interacts with	72
CADAFLAP00009064 (interacts with) CADAFLAP00002106	interacts with	CADAFLAP00009064 (interacts with) CADAFLAP00002106	interacts with	140
CADAFLAP00009064 (interacts with) CADAFLAP00008409	interacts with	CADAFLAP00009064 (interacts with) CADAFLAP00008409	interacts with	72
CADAFLAP00009368 (interacts with) CADAFLAP00009367	interacts with	CADAFLAP00009368 (interacts with) CADAFLAP00009367	interacts with	2
CADAFLAP00009434 (interacts with) CADAFLAP00003850	interacts with	CADAFLAP00009434 (interacts with) CADAFLAP00003850	interacts with	2
CADAFLAP00009444 (interacts with) CADAFLAP00007573	interacts with	CADAFLAP00009444 (interacts with) CADAFLAP00007573	interacts with	4
CADAFLAP00009510 (interacts with) CADAFLAP00004138	interacts with	CADAFLAP00009510 (interacts with) CADAFLAP00004138	interacts with	8
CADAFLAP00009556 (interacts with) CADAFLAP00006654	interacts with	CADAFLAP00009556 (interacts with) CADAFLAP00006654	interacts with	2
CADAFLAP00009981 (interacts with) CADAFLAP00007070	interacts with	CADAFLAP00009981 (interacts with) CADAFLAP00007070	interacts with	6
CADAFLAP00010115 (interacts with) CADAFLAP00008602	interacts with	CADAFLAP00010115 (interacts with) CADAFLAP00008602	interacts with	68
CADAFLAP00010115 (interacts with) CADAFLAP00008603	interacts with	CADAFLAP00010115 (interacts with) CADAFLAP00008603	interacts with	4
CADAFLAP00010286 (interacts with) CADAFLAP00001710	interacts with	CADAFLAP00010286 (interacts with) CADAFLAP00001710	interacts with	4
CADAFLAP00010316 (interacts with) CADAFLAP00002106	interacts with	CADAFLAP00010316 (interacts with) CADAFLAP00002106	interacts with	17.7222
CADAFLAP00010316 (interacts with) CADAFLAP00003012	interacts with	CADAFLAP00010316 (interacts with) CADAFLAP00003012	interacts with	10.8333
CADAFLAP00010316 (interacts with) CADAFLAP00008812	interacts with	CADAFLAP00010316 (interacts with) CADAFLAP00008812	interacts with	27.7222
CADAFLAP00010689 (interacts with) CADAFLAP00004747	interacts with	CADAFLAP00010689 (interacts with) CADAFLAP00004747	interacts with	140
CADAFLAP00010689 (interacts with) CADAFLAP00008812	interacts with	CADAFLAP00010689 (interacts with) CADAFLAP00008812	interacts with	420
CADAFLAP00010689 (interacts with) CADAFLAP00009788	interacts with	CADAFLAP00010689 (interacts with) CADAFLAP00009788	interacts with	72
CADAFLAP00010689 (interacts with) CADAFLAP00010596	interacts with	CADAFLAP00010689 (interacts with) CADAFLAP00010596	interacts with	72
CADAFLAP00010726 (interacts with) CADAFLAP00005350	interacts with	CADAFLAP00010726 (interacts with) CADAFLAP00005350	interacts with	2
CADAFLAP00010765 (interacts with) CADAFLAP00002106	interacts with	CADAFLAP00010765 (interacts with) CADAFLAP00002106	interacts with	78.8611
CADAFLAP00010765 (interacts with) CADAFLAP00002363	interacts with	CADAFLAP00010765 (interacts with) CADAFLAP00002363	interacts with	20.8571
CADAFLAP00010765 (interacts with) CADAFLAP00002578	interacts with	CADAFLAP00010765 (interacts with) CADAFLAP00002578	interacts with	79.0079
CADAFLAP00010765 (interacts with) CADAFLAP00003012	interacts with	CADAFLAP00010765 (interacts with) CADAFLAP00003012	interacts with	16.4802
CADAFLAP00010765 (interacts with) CADAFLAP00005963	interacts with	CADAFLAP00010765 (interacts with) CADAFLAP00005963	interacts with	80
CADAFLAP00010765 (interacts with) CADAFLAP00008602	interacts with	CADAFLAP00010765 (interacts with) CADAFLAP00008602	interacts with	80
CADAFLAP00010765 (interacts with) CADAFLAP00008812	interacts with	CADAFLAP00010765 (interacts with) CADAFLAP00008812	interacts with	122.861
CADAFLAP00010921 (interacts with) CADAFLAP00002106	interacts with	CADAFLAP00010921 (interacts with) CADAFLAP00002106	interacts with	78.8611
CADAFLAP00010921 (interacts with) CADAFLAP00002363	interacts with	CADAFLAP00010921 (interacts with) CADAFLAP00002363	interacts with	20.8571
CADAFLAP00010921 (interacts with) CADAFLAP00002578	interacts with	CADAFLAP00010921 (interacts with) CADAFLAP00002578	interacts with	79.0079
CADAFLAP00010921 (interacts with) CADAFLAP00003012	interacts with	CADAFLAP00010921 (interacts with) CADAFLAP00003012	interacts with	16.4802
CADAFLAP00010921 (interacts with) CADAFLAP00005963	interacts with	CADAFLAP00010921 (interacts with) CADAFLAP00005963	interacts with	80
CADAFLAP00010921 (interacts with) CADAFLAP00008602	interacts with	CADAFLAP00010921 (interacts with) CADAFLAP00008602	interacts with	80
CADAFLAP00010921 (interacts with) CADAFLAP00008812	interacts with	CADAFLAP00010921 (interacts with) CADAFLAP00008812	interacts with	122.861
CADAFLAP00010921 (interacts with) CADAFLAP00010765	interacts with	CADAFLAP00010921 (interacts with) CADAFLAP00010765	interacts with	2
CADAFLAP00011155 (interacts with) CADAFLAP00003203	interacts with	CADAFLAP00011155 (interacts with) CADAFLAP00003203	interacts with	2
CADAFLAP00011231 (interacts with) CADAFLAP00000507	interacts with	CADAFLAP00011231 (interacts with) CADAFLAP00000507	interacts with	264
CADAFLAP00011231 (interacts with) CADAFLAP00002106	interacts with	CADAFLAP00011231 (interacts with) CADAFLAP00002106	interacts with	60
CADAFLAP00011231 (interacts with) CADAFLAP00003012	interacts with	CADAFLAP00011231 (interacts with) CADAFLAP00003012	interacts with	20
CADAFLAP00011231 (interacts with) CADAFLAP00008812	interacts with	CADAFLAP00011231 (interacts with) CADAFLAP00008812	interacts with	103.333
CADAFLAP00011231 (interacts with) CADAFLAP00010316	interacts with	CADAFLAP00011231 (interacts with) CADAFLAP00010316	interacts with	15.7222
CADAFLAP00011231 (interacts with) CADAFLAP00010765	interacts with	CADAFLAP00011231 (interacts with) CADAFLAP00010765	interacts with	66.1944
CADAFLAP00011231 (interacts with) CADAFLAP00010921	interacts with	CADAFLAP00011231 (interacts with) CADAFLAP00010921	interacts with	66.1944
CADAFLAP00011758 (interacts with) CADAFLAP00009555	interacts with	CADAFLAP00011758 (interacts with) CADAFLAP00009555	interacts with	2
CADAFLAP00011762 (interacts with) CADAFLAP00000507	interacts with	CADAFLAP00011762 (interacts with) CADAFLAP00000507	interacts with	140
CADAFLAP00011762 (interacts with) CADAFLAP00009423	interacts with	CADAFLAP00011762 (interacts with) CADAFLAP00009423	interacts with	72
CADAFLAP00012060 (interacts with) CADAFLAP00001957	interacts with	CADAFLAP00012060 (interacts with) CADAFLAP00001957	interacts with	72
CADAFLAP00012060 (interacts with) CADAFLAP00002578	interacts with	CADAFLAP00012060 (interacts with) CADAFLAP00002578	interacts with	70
CADAFLAP00012330 (interacts with) CADAFLAP00007573	interacts with	CADAFLAP00012330 (interacts with) CADAFLAP00007573	interacts with	4
CADAFLAP00012526 (interacts with) CADAFLAP00002578	interacts with	CADAFLAP00012526 (interacts with) CADAFLAP00002578	interacts with	36
CADAFLAP00012543 (interacts with) CADAFLAP00002578	interacts with	CADAFLAP00012543 (interacts with) CADAFLAP00002578	interacts with	2
CADAFLAP00012543 (interacts with) CADAFLAP00008203	interacts with	CADAFLAP00012543 (interacts with) CADAFLAP00008203	interacts with	12.4603
CADAFLAP00012543 (interacts with) CADAFLAP00010765	interacts with	CADAFLAP00012543 (interacts with) CADAFLAP00010765	interacts with	79.0079
CADAFLAP00012543 (interacts with) CADAFLAP00010921	interacts with	CADAFLAP00012543 (interacts with) CADAFLAP00010921	interacts with	79.0079
CADAFLAP00012543 (interacts with) CADAFLAP00012060	interacts with	CADAFLAP00012543 (interacts with) CADAFLAP00012060	interacts with	70
CADAFLAP00012543 (interacts with) CADAFLAP00012526	interacts with	CADAFLAP00012543 (interacts with) CADAFLAP00012526	interacts with	36
CADAFLAP00013127 (interacts with) CADAFLAP00011531	interacts with	CADAFLAP00013127 (interacts with) CADAFLAP00011531	interacts with	2
CADAFLAP00013348 (interacts with) CADAFLAP00008126	interacts with	CADAFLAP00013348 (interacts with) CADAFLAP00008126	interacts with	72
CADAFLAP00013348 (interacts with) CADAFLAP00010689	interacts with	CADAFLAP00013348 (interacts with) CADAFLAP00010689	interacts with	140
cprA (interacts with) CADAFLAP00004138	interacts with	cprA (interacts with) CADAFLAP00004138	interacts with	8
pepA (interacts with) alp	interacts with	pepA (interacts with) alp	interacts with	2
plyA (interacts with) CADAFLAP00001710	interacts with	plyA (interacts with) CADAFLAP00001710	interacts with	4
