# Supplementary material for: Transcriptome Sequencing Revealed an Inhibitory Mechanism of Aspergillus flavus Asexual Development and Aflatoxin Metabolism by Soy-Fermenting Non-Aflatoxigenic Aspergillus
Source: Int J Mol Sci. 2020 Sep 23;21(19):6994. doi: 10.3390/ijms21196994 (PMC7583960; doi:10.3390/ijms21196994)
Supplement: Supplementary file 1 [file ijms-21-06994-s001.zip › ijms-898523-supplementary/Supporting information/Table S5.xlsx]

## Sheet: Sheet1
Gene_ID	CAD_ID
AFLA_000010	CADAFLAG00010108
AFLA_000020	CADAFLAG00010109
AFLA_000330	CADAFLAG00010110
AFLA_000340	CADAFLAG00010111
AFLA_000350	CADAFLAG00010112
AFLA_000360	CADAFLAG00010113
AFLA_000500	CADAFLAG00010117
AFLA_000510	CADAFLAG00010118
AFLA_000530	CADAFLAG00010120
AFLA_000540	CADAFLAG00010121
AFLA_000550	CADAFLAG00010122
AFLA_000560	CADAFLAG00010123
AFLA_000570	CADAFLAG00010124
AFLA_000580	CADAFLAG00010125
AFLA_000590	CADAFLAG00010126
AFLA_000600	CADAFLAG00010127
AFLA_000610	CADAFLAG00010128
AFLA_000620	CADAFLAG00010129
AFLA_000630	CADAFLAG00010130
AFLA_000640	CADAFLAG00010131
AFLA_000650	CADAFLAG00010132
AFLA_000660	CADAFLAG00010133
AFLA_000680	CADAFLAG00010134
AFLA_000690	CADAFLAG00010135
AFLA_000710	CADAFLAG00010137
AFLA_000740	CADAFLAG00010140
AFLA_000750	CADAFLAG00010141
AFLA_000760	CADAFLAG00010142
AFLA_000770	CADAFLAG00010143
AFLA_000810	CADAFLAG00010147
AFLA_000830	CADAFLAG00010149
AFLA_000840	CADAFLAG00010150
AFLA_000850	CADAFLAG00010151
AFLA_000860	CADAFLAG00010152
AFLA_000870	CADAFLAG00010153
AFLA_000880	CADAFLAG00010154
AFLA_000890	CADAFLAG00010155
AFLA_000900	CADAFLAG00010156
AFLA_000910	CADAFLAG00010157
AFLA_000920	CADAFLAG00010158
AFLA_000940	CADAFLAG00010160
AFLA_000970	CADAFLAG00010163
AFLA_000980	CADAFLAG00010164
AFLA_000990	CADAFLAG00010165
AFLA_001000	CADAFLAG00010166
AFLA_001010	CADAFLAG00010167
AFLA_001020	CADAFLAG00010168
AFLA_001030	CADAFLAG00010169
AFLA_001050	CADAFLAG00010171
AFLA_001060	CADAFLAG00010172
AFLA_001070	CADAFLAG00010173
AFLA_001080	CADAFLAG00010174
AFLA_001090	CADAFLAG00010175
AFLA_001100	CADAFLAG00010176
AFLA_001110	CADAFLAG00010177
AFLA_001120	CADAFLAG00010178
AFLA_001130	CADAFLAG00010179
AFLA_001140	CADAFLAG00010180
AFLA_001150	CADAFLAG00010181
AFLA_001160	CADAFLAG00010182
AFLA_001170	CADAFLAG00010183
AFLA_001180	CADAFLAG00010184
AFLA_001190	CADAFLAG00010185
AFLA_001200	CADAFLAG00010186
AFLA_001210	CADAFLAG00010187
AFLA_001220	CADAFLAG00010188
AFLA_001230	CADAFLAG00010189
AFLA_001240	CADAFLAG00010190
AFLA_001250	CADAFLAG00010191
AFLA_001260	CADAFLAG00010192
AFLA_001270	CADAFLAG00010193
AFLA_001280	CADAFLAG00010194
AFLA_001290	CADAFLAG00010195
AFLA_001310	CADAFLAG00010197
AFLA_001320	CADAFLAG00010198
AFLA_001330	CADAFLAG00010199
AFLA_001350	CADAFLAG00010201
AFLA_001360	CADAFLAG00010202
AFLA_001370	CADAFLAG00010203
AFLA_001380	CADAFLAG00010204
AFLA_001390	CADAFLAG00010205
AFLA_001400	CADAFLAG00010206
AFLA_001410	CADAFLAG00010207
AFLA_001420	CADAFLAG00010208
AFLA_001430	CADAFLAG00010209
AFLA_001440	CADAFLAG00010210
AFLA_001460	CADAFLAG00010212
AFLA_001470	CADAFLAG00010213
AFLA_001480	CADAFLAG00010214
AFLA_001490	CADAFLAG00010215
AFLA_001500	CADAFLAG00010216
AFLA_001520	CADAFLAG00010218
AFLA_001540	CADAFLAG00010220
AFLA_001550	CADAFLAG00010221
AFLA_001560	CADAFLAG00010222
AFLA_001570	CADAFLAG00010223
AFLA_001580	CADAFLAG00010224
AFLA_001590	CADAFLAG00010225
AFLA_001600	CADAFLAG00010226
AFLA_001610	CADAFLAG00010227
AFLA_001620	CADAFLAG00010228
AFLA_001630	CADAFLAG00010229
AFLA_001650	CADAFLAG00010231
AFLA_001660	CADAFLAG00010232
AFLA_001670	CADAFLAG00010233
AFLA_001680	CADAFLAG00010234
AFLA_001690	CADAFLAG00010235
AFLA_001700	CADAFLAG00010236
AFLA_001710	CADAFLAG00010237
AFLA_001720	CADAFLAG00010238
AFLA_001730	CADAFLAG00010239
AFLA_001740	CADAFLAG00010240
AFLA_001750	CADAFLAG00010241
AFLA_001760	CADAFLAG00010242
AFLA_001770	CADAFLAG00010243
AFLA_001780	CADAFLAG00010244
AFLA_001790	CADAFLAG00010245
AFLA_001800	CADAFLAG00010246
AFLA_001810	CADAFLAG00010247
AFLA_001820	CADAFLAG00010248
AFLA_001840	CADAFLAG00010250
AFLA_001850	CADAFLAG00010251
AFLA_001860	CADAFLAG00010252
AFLA_001870	CADAFLAG00010253
AFLA_001880	CADAFLAG00010254
AFLA_001890	CADAFLAG00010255
AFLA_001930	CADAFLAG00010259
AFLA_001950	CADAFLAG00010261
AFLA_001960	CADAFLAG00010262
AFLA_001970	CADAFLAG00010263
AFLA_001980	CADAFLAG00010264
AFLA_001990	CADAFLAG00010265
AFLA_002000	CADAFLAG00010266
AFLA_002010	CADAFLAG00010267
AFLA_002020	CADAFLAG00010268
AFLA_002030	CADAFLAG00010269
AFLA_002040	CADAFLAG00010270
AFLA_002050	CADAFLAG00010271
AFLA_002060	CADAFLAG00010272
AFLA_002070	CADAFLAG00010273
AFLA_002080	CADAFLAG00010274
AFLA_002090	CADAFLAG00010275
AFLA_002100	CADAFLAG00010276
AFLA_002110	CADAFLAG00010277
AFLA_002120	CADAFLAG00010278
AFLA_002130	CADAFLAG00010279
AFLA_002140	CADAFLAG00010280
AFLA_002150	CADAFLAG00010281
AFLA_002160	CADAFLAG00010282
AFLA_002170	CADAFLAG00010283
AFLA_002180	CADAFLAG00010284
AFLA_002190	CADAFLAG00010285
AFLA_002200	CADAFLAG00010286
AFLA_002210	CADAFLAG00010287
AFLA_002220	CADAFLAG00010288
AFLA_002230	CADAFLAG00010289
AFLA_002240	CADAFLAG00010290
AFLA_002250	CADAFLAG00010291
AFLA_002260	CADAFLAG00010292
AFLA_002270	CADAFLAG00010293
AFLA_002280	CADAFLAG00010294
AFLA_002290	CADAFLAG00010295
AFLA_002300	CADAFLAG00010296
AFLA_002310	CADAFLAG00010297
AFLA_002330	CADAFLAG00010299
AFLA_002340	CADAFLAG00010300
AFLA_002350	CADAFLAG00010301
AFLA_002360	CADAFLAG00010302
AFLA_002370	CADAFLAG00010303
AFLA_002380	CADAFLAG00010304
AFLA_002390	CADAFLAG00010305
AFLA_002410	CADAFLAG00010307
AFLA_002420	CADAFLAG00010308
AFLA_002430	CADAFLAG00010309
AFLA_002440	CADAFLAG00010310
AFLA_002460	CADAFLAG00010312
AFLA_002470	CADAFLAG00010313
AFLA_002490	CADAFLAG00010315
AFLA_002520	CADAFLAG00010318
AFLA_002550	CADAFLAG00010321
AFLA_002560	CADAFLAG00010322
AFLA_002570	CADAFLAG00010323
AFLA_002580	CADAFLAG00010324
AFLA_002590	CADAFLAG00010325
AFLA_002610	CADAFLAG00010327
AFLA_002630	CADAFLAG00010329
AFLA_002640	CADAFLAG00010330
AFLA_002650	CADAFLAG00010331
AFLA_002660	CADAFLAG00010332
AFLA_002680	CADAFLAG00010334
AFLA_002690	CADAFLAG00010335
AFLA_002700	CADAFLAG00010336
AFLA_002710	CADAFLAG00010337
AFLA_002740	CADAFLAG00010340
AFLA_002760	CADAFLAG00010342
AFLA_002770	CADAFLAG00010343
AFLA_002780	CADAFLAG00010344
AFLA_002790	CADAFLAG00010345
AFLA_002810	CADAFLAG00010347
AFLA_002830	CADAFLAG00010349
AFLA_002840	CADAFLAG00010350
AFLA_002850	CADAFLAG00010351
AFLA_002880	CADAFLAG00010354
AFLA_002890	CADAFLAG00010355
AFLA_002910	CADAFLAG00010357
AFLA_002920	CADAFLAG00010358
AFLA_002930	CADAFLAG00010359
AFLA_002940	CADAFLAG00010360
AFLA_002950	CADAFLAG00010361
AFLA_002960	CADAFLAG00010362
AFLA_002980	CADAFLAG00010364
AFLA_003000	CADAFLAG00010366
AFLA_003010	CADAFLAG00010367
AFLA_003020	CADAFLAG00010368
AFLA_003030	CADAFLAG00010369
AFLA_003040	CADAFLAG00010370
AFLA_003050	CADAFLAG00010371
AFLA_003060	CADAFLAG00010372
AFLA_003070	CADAFLAG00010373
AFLA_003080	CADAFLAG00010374
AFLA_003090	CADAFLAG00010375
AFLA_003100	CADAFLAG00010376
AFLA_003110	CADAFLAG00010377
AFLA_003120	CADAFLAG00010378
AFLA_003130	CADAFLAG00010379
AFLA_003140	CADAFLAG00010380
AFLA_003150	CADAFLAG00010381
AFLA_003160	CADAFLAG00010382
AFLA_003170	CADAFLAG00010383
AFLA_003190	CADAFLAG00010385
AFLA_003200	CADAFLAG00010386
AFLA_003210	CADAFLAG00010387
AFLA_003220	CADAFLAG00010388
AFLA_003230	CADAFLAG00010389
AFLA_003250	CADAFLAG00010391
AFLA_003300	CADAFLAG00010396
AFLA_003310	CADAFLAG00010397
AFLA_003320	CADAFLAG00010398
AFLA_003330	CADAFLAG00010399
AFLA_003340	CADAFLAG00010400
AFLA_003350	CADAFLAG00010401
AFLA_003360	CADAFLAG00010402
AFLA_003370	CADAFLAG00010403
AFLA_003380	CADAFLAG00010404
AFLA_003390	CADAFLAG00010405
AFLA_003400	CADAFLAG00010406
AFLA_003410	CADAFLAG00010407
AFLA_003420	CADAFLAG00010408
AFLA_003430	CADAFLAG00010409
AFLA_003440	CADAFLAG00010410
AFLA_003490	CADAFLAG00010415
AFLA_003500	CADAFLAG00010416
AFLA_003510	CADAFLAG00010417
AFLA_003520	CADAFLAG00010418
AFLA_003550	CADAFLAG00010421
AFLA_003560	CADAFLAG00010422
AFLA_003570	CADAFLAG00010423
AFLA_003580	CADAFLAG00010424
AFLA_003590	CADAFLAG00010425
AFLA_003610	CADAFLAG00010427
AFLA_003630	CADAFLAG00010429
AFLA_003640	CADAFLAG00010430
AFLA_003650	CADAFLAG00010431
AFLA_003670	CADAFLAG00010433
AFLA_003680	CADAFLAG00010434
AFLA_003690	CADAFLAG00010435
AFLA_003700	CADAFLAG00010436
AFLA_003710	CADAFLAG00010437
AFLA_003730	CADAFLAG00010439
AFLA_003740	CADAFLAG00010440
AFLA_003750	CADAFLAG00010441
AFLA_003760	CADAFLAG00010442
AFLA_003770	CADAFLAG00010443
AFLA_003780	CADAFLAG00010444
AFLA_003790	CADAFLAG00010445
AFLA_003800	CADAFLAG00010446
AFLA_003810	CADAFLAG00010447
AFLA_003820	CADAFLAG00010448
AFLA_003830	CADAFLAG00010449
AFLA_003840	CADAFLAG00010450
AFLA_003850	CADAFLAG00010451
AFLA_003860	CADAFLAG00010452
AFLA_003870	CADAFLAG00010453
AFLA_003880	CADAFLAG00010454
AFLA_003910	CADAFLAG00010457
AFLA_003920	CADAFLAG00010458
AFLA_003930	CADAFLAG00010459
AFLA_003940	CADAFLAG00010460
AFLA_003950	CADAFLAG00010461
AFLA_003960	CADAFLAG00010462
AFLA_003970	CADAFLAG00010463
AFLA_003980	CADAFLAG00010464
AFLA_003990	CADAFLAG00010465
AFLA_004000	CADAFLAG00010466
AFLA_004010	CADAFLAG00010467
AFLA_004020	CADAFLAG00010468
AFLA_004040	CADAFLAG00010470
AFLA_004050	CADAFLAG00010471
AFLA_004070	CADAFLAG00010473
AFLA_004080	CADAFLAG00010474
AFLA_004090	CADAFLAG00010475
AFLA_004100	CADAFLAG00010476
AFLA_004110	CADAFLAG00010477
AFLA_004120	CADAFLAG00010478
AFLA_004130	CADAFLAG00010479
AFLA_004140	CADAFLAG00010480
AFLA_004150	CADAFLAG00010481
AFLA_004160	CADAFLAG00010482
AFLA_004170	CADAFLAG00010483
AFLA_004180	CADAFLAG00010484
AFLA_004190	CADAFLAG00010485
AFLA_004200	CADAFLAG00010486
AFLA_004210	CADAFLAG00010487
AFLA_004220	CADAFLAG00010488
AFLA_004230	CADAFLAG00010489
AFLA_004240	CADAFLAG00010490
AFLA_004250	CADAFLAG00010491
AFLA_004260	CADAFLAG00010492
AFLA_004270	CADAFLAG00010493
AFLA_004280	CADAFLAG00010494
AFLA_004290	CADAFLAG00010495
AFLA_004300	CADAFLAG00010496
AFLA_004310	CADAFLAG00010497
AFLA_004320	CADAFLAG00010498
AFLA_004330	CADAFLAG00010499
AFLA_004340	CADAFLAG00010500
AFLA_004350	CADAFLAG00010501
AFLA_004360	CADAFLAG00010502
AFLA_004370	CADAFLAG00010503
AFLA_004380	CADAFLAG00010504
AFLA_004390	CADAFLAG00010505
AFLA_004400	CADAFLAG00010506
AFLA_004410	CADAFLAG00010507
AFLA_004420	CADAFLAG00010508
AFLA_004430	CADAFLAG00010509
AFLA_004440	CADAFLAG00010510
AFLA_004450	CADAFLAG00010511
AFLA_004460	CADAFLAG00010512
AFLA_004470	CADAFLAG00010513
AFLA_004480	CADAFLAG00010514
AFLA_004490	CADAFLAG00010515
AFLA_004500	CADAFLAG00010516
AFLA_004510	CADAFLAG00010517
AFLA_004530	CADAFLAG00010519
AFLA_004540	CADAFLAG00010520
AFLA_004550	CADAFLAG00010521
AFLA_004570	CADAFLAG00010523
AFLA_004580	CADAFLAG00010524
AFLA_004590	CADAFLAG00010525
AFLA_004600	CADAFLAG00010526
AFLA_004610	CADAFLAG00010527
AFLA_004620	CADAFLAG00010528
AFLA_004630	CADAFLAG00010529
AFLA_004640	CADAFLAG00010530
AFLA_004650	CADAFLAG00010531
AFLA_004670	CADAFLAG00010533
AFLA_004690	CADAFLAG00010535
AFLA_004710	CADAFLAG00010537
AFLA_004720	CADAFLAG00010538
AFLA_004730	CADAFLAG00010539
AFLA_004740	CADAFLAG00010540
AFLA_004750	CADAFLAG00010541
AFLA_004760	CADAFLAG00010542
AFLA_004780	CADAFLAG00010544
AFLA_004790	CADAFLAG00010545
AFLA_004810	CADAFLAG00010547
AFLA_004820	CADAFLAG00010548
AFLA_004830	CADAFLAG00010549
AFLA_004840	CADAFLAG00010550
AFLA_004860	CADAFLAG00010552
AFLA_004870	CADAFLAG00010553
AFLA_004880	CADAFLAG00010554
AFLA_004890	CADAFLAG00010555
AFLA_004900	CADAFLAG00010556
AFLA_004910	CADAFLAG00010557
AFLA_004920	CADAFLAG00010558
AFLA_004930	CADAFLAG00010559
AFLA_004940	CADAFLAG00010560
AFLA_004950	CADAFLAG00010561
AFLA_004960	CADAFLAG00010562
AFLA_004970	CADAFLAG00010563
AFLA_004980	CADAFLAG00010564
AFLA_004990	CADAFLAG00010565
AFLA_005000	CADAFLAG00010566
AFLA_005010	CADAFLAG00010567
AFLA_005020	CADAFLAG00010568
AFLA_005030	CADAFLAG00010569
AFLA_005040	CADAFLAG00010570
AFLA_005050	CADAFLAG00010571
AFLA_005070	CADAFLAG00010572
AFLA_005080	CADAFLAG00010573
AFLA_005090	CADAFLAG00010574
AFLA_005100	CADAFLAG00010575
AFLA_005110	CADAFLAG00010576
AFLA_005120	CADAFLAG00010577
AFLA_005130	CADAFLAG00010578
AFLA_005140	CADAFLAG00010579
AFLA_005150	CADAFLAG00010580
AFLA_005160	CADAFLAG00010581
AFLA_005170	CADAFLAG00010582
AFLA_005180	CADAFLAG00010583
AFLA_005190	CADAFLAG00010584
AFLA_005200	CADAFLAG00010585
AFLA_005210	CADAFLAG00010586
AFLA_005220	CADAFLAG00010587
AFLA_005230	CADAFLAG00010588
AFLA_005240	CADAFLAG00010589
AFLA_005250	CADAFLAG00010590
AFLA_005260	CADAFLAG00010591
AFLA_005270	CADAFLAG00010592
AFLA_005280	CADAFLAG00010593
AFLA_005290	CADAFLAG00010594
AFLA_005300	CADAFLAG00010595
AFLA_005310	CADAFLAG00010596
AFLA_005320	CADAFLAG00010597
AFLA_005330	CADAFLAG00010598
AFLA_005340	CADAFLAG00010599
AFLA_005350	CADAFLAG00010600
AFLA_005360	CADAFLAG00010601
AFLA_005370	CADAFLAG00010602
AFLA_005380	CADAFLAG00010603
AFLA_005390	CADAFLAG00010604
AFLA_005400	CADAFLAG00010605
AFLA_005420	CADAFLAG00010607
AFLA_005430	CADAFLAG00010608
AFLA_005440	CADAFLAG00010609
AFLA_005450	CADAFLAG00010610
AFLA_005460	CADAFLAG00010611
AFLA_005470	CADAFLAG00010612
AFLA_005480	CADAFLAG00010613
AFLA_005500	CADAFLAG00010615
AFLA_005520	CADAFLAG00010617
AFLA_005530	CADAFLAG00010618
AFLA_005540	CADAFLAG00010619
AFLA_005550	CADAFLAG00010620
AFLA_005560	CADAFLAG00010621
AFLA_005570	CADAFLAG00010622
AFLA_005580	CADAFLAG00010623
AFLA_005590	CADAFLAG00010624
AFLA_005600	CADAFLAG00010625
AFLA_005610	CADAFLAG00010626
AFLA_005630	CADAFLAG00010628
AFLA_005660	CADAFLAG00010631
AFLA_005670	CADAFLAG00010632
AFLA_005690	CADAFLAG00010634
AFLA_005700	CADAFLAG00010635
AFLA_005710	CADAFLAG00010636
AFLA_005720	CADAFLAG00010637
AFLA_005730	CADAFLAG00010638
AFLA_005740	CADAFLAG00010639
AFLA_005770	CADAFLAG00010642
AFLA_005780	CADAFLAG00010643
AFLA_005790	CADAFLAG00010644
AFLA_005800	CADAFLAG00010645
AFLA_005820	CADAFLAG00010647
AFLA_005830	CADAFLAG00010648
AFLA_005840	CADAFLAG00010649
AFLA_005860	CADAFLAG00010651
AFLA_005870	CADAFLAG00010652
AFLA_005930	CADAFLAG00010658
AFLA_005940	CADAFLAG00010659
AFLA_005950	CADAFLAG00010660
AFLA_005970	CADAFLAG00010662
AFLA_006000	CADAFLAG00010665
AFLA_006030	CADAFLAG00010668
AFLA_006040	CADAFLAG00010669
AFLA_006060	CADAFLAG00010671
AFLA_006070	CADAFLAG00010672
AFLA_006080	CADAFLAG00010673
AFLA_006090	CADAFLAG00010674
AFLA_006100	CADAFLAG00010675
AFLA_006120	CADAFLAG00010677
AFLA_006130	CADAFLAG00010678
AFLA_006140	CADAFLAG00010679
AFLA_006150	CADAFLAG00010680
AFLA_006160	CADAFLAG00010681
AFLA_006170	CADAFLAG00010682
AFLA_006180	CADAFLAG00010683
AFLA_006200	CADAFLAG00010685
AFLA_006210	CADAFLAG00010686
AFLA_006220	CADAFLAG00010687
AFLA_006230	CADAFLAG00010688
AFLA_006240	CADAFLAG00010689
AFLA_006250	CADAFLAG00010690
AFLA_006270	CADAFLAG00010692
AFLA_006280	CADAFLAG00010693
AFLA_006290	CADAFLAG00010694
AFLA_006300	CADAFLAG00010695
AFLA_006350	CADAFLAG00010700
AFLA_006360	CADAFLAG00010701
AFLA_006380	CADAFLAG00010703
AFLA_006390	CADAFLAG00010704
AFLA_006400	CADAFLAG00010705
AFLA_006410	CADAFLAG00010706
AFLA_006430	CADAFLAG00010708
AFLA_006450	CADAFLAG00010710
AFLA_006460	CADAFLAG00010711
AFLA_006470	CADAFLAG00010712
AFLA_006520	CADAFLAG00010715
AFLA_006530	CADAFLAG00010716
AFLA_006560	CADAFLAG00010719
AFLA_006570	CADAFLAG00010720
AFLA_006600	CADAFLAG00010723
AFLA_006610	CADAFLAG00010724
AFLA_006620	CADAFLAG00010725
AFLA_006630	CADAFLAG00010726
AFLA_006640	CADAFLAG00010727
AFLA_006650	CADAFLAG00010728
AFLA_006660	CADAFLAG00010729
AFLA_006670	CADAFLAG00010730
AFLA_006680	CADAFLAG00010731
AFLA_006690	CADAFLAG00010732
AFLA_006720	CADAFLAG00010735
AFLA_006730	CADAFLAG00010736
AFLA_006740	CADAFLAG00010737
AFLA_006760	CADAFLAG00010739
AFLA_006770	CADAFLAG00010740
AFLA_006780	CADAFLAG00010741
AFLA_006810	CADAFLAG00010744
AFLA_006820	CADAFLAG00010745
AFLA_006830	CADAFLAG00010746
AFLA_006850	CADAFLAG00010748
AFLA_006860	CADAFLAG00010749
AFLA_006880	CADAFLAG00010751
AFLA_006890	CADAFLAG00010752
AFLA_006910	CADAFLAG00010754
AFLA_006940	CADAFLAG00010757
AFLA_006970	CADAFLAG00010760
AFLA_006980	CADAFLAG00010761
AFLA_006990	CADAFLAG00010762
AFLA_007000	CADAFLAG00010763
AFLA_007010	CADAFLAG00010764
AFLA_007020	CADAFLAG00010765
AFLA_007030	CADAFLAG00010766
AFLA_007040	CADAFLAG00010767
AFLA_007050	CADAFLAG00010768
AFLA_007090	CADAFLAG00010772
AFLA_007100	CADAFLAG00010773
AFLA_007110	CADAFLAG00010774
AFLA_007120	CADAFLAG00010775
AFLA_007130	CADAFLAG00010776
AFLA_007140	CADAFLAG00010777
AFLA_007150	CADAFLAG00010778
AFLA_007160	CADAFLAG00010779
AFLA_007170	CADAFLAG00010780
AFLA_007180	CADAFLAG00010781
AFLA_007190	CADAFLAG00010782
AFLA_007200	CADAFLAG00010783
AFLA_007210	CADAFLAG00010784
AFLA_007220	CADAFLAG00010785
AFLA_007240	CADAFLAG00010787
AFLA_007250	CADAFLAG00010788
AFLA_007350	CADAFLAG00012846
AFLA_007360	CADAFLAG00012847
AFLA_007370	CADAFLAG00012848
AFLA_007380	CADAFLAG00012849
AFLA_007390	CADAFLAG00012850
AFLA_007400	CADAFLAG00012851
AFLA_007410	CADAFLAG00012852
AFLA_007420	CADAFLAG00012853
AFLA_007430	CADAFLAG00012854
AFLA_007440	CADAFLAG00012855
AFLA_007450	CADAFLAG00012856
AFLA_007460	CADAFLAG00012857
AFLA_007470	CADAFLAG00012858
AFLA_007480	CADAFLAG00012859
AFLA_007490	CADAFLAG00012860
AFLA_007500	CADAFLAG00012861
AFLA_007520	CADAFLAG00012863
AFLA_007530	CADAFLAG00012864
AFLA_007540	CADAFLAG00012865
AFLA_007550	CADAFLAG00012866
AFLA_007560	CADAFLAG00012867
AFLA_007570	CADAFLAG00012868
AFLA_007580	CADAFLAG00012869
AFLA_007610	CADAFLAG00012872
AFLA_007620	CADAFLAG00012873
AFLA_007630	CADAFLAG00012874
AFLA_007640	CADAFLAG00012875
AFLA_007650	CADAFLAG00012876
AFLA_007690	CADAFLAG00012880
AFLA_007700	CADAFLAG00012881
AFLA_007710	CADAFLAG00012882
AFLA_007720	CADAFLAG00012883
AFLA_007730	CADAFLAG00012884
AFLA_007740	CADAFLAG00012885
AFLA_007750	CADAFLAG00012886
AFLA_007760	CADAFLAG00012887
AFLA_007770	CADAFLAG00012888
AFLA_007780	CADAFLAG00012889
AFLA_007790	CADAFLAG00012890
AFLA_007800	CADAFLAG00012891
AFLA_007810	CADAFLAG00012892
AFLA_007820	CADAFLAG00012893
AFLA_007840	CADAFLAG00012895
AFLA_007860	CADAFLAG00012897
AFLA_007870	CADAFLAG00012898
AFLA_007880	CADAFLAG00012899
AFLA_007890	CADAFLAG00012900
AFLA_007900	CADAFLAG00012901
AFLA_007910	CADAFLAG00012902
AFLA_007920	CADAFLAG00012903
AFLA_007930	CADAFLAG00012904
AFLA_007940	CADAFLAG00012905
AFLA_007950	CADAFLAG00012906
AFLA_007960	CADAFLAG00012907
AFLA_007970	CADAFLAG00012908
AFLA_007980	CADAFLAG00012909
AFLA_007990	CADAFLAG00012910
AFLA_008000	CADAFLAG00012911
AFLA_008010	CADAFLAG00012912
AFLA_008020	CADAFLAG00012913
AFLA_008030	CADAFLAG00012914
AFLA_008040	CADAFLAG00012915
AFLA_008050	CADAFLAG00012916
AFLA_008060	CADAFLAG00012917
AFLA_008070	CADAFLAG00012918
AFLA_008080	CADAFLAG00012919
AFLA_008090	CADAFLAG00012920
AFLA_008110	CADAFLAG00012922
AFLA_008120	CADAFLAG00012923
AFLA_008140	CADAFLAG00012925
AFLA_008150	CADAFLAG00012926
AFLA_008160	CADAFLAG00012927
AFLA_008170	CADAFLAG00012928
AFLA_008180	CADAFLAG00012929
AFLA_008190	CADAFLAG00012930
AFLA_008220	CADAFLAG00012933
AFLA_008260	CADAFLAG00012937
AFLA_008290	CADAFLAG00012940
AFLA_008310	CADAFLAG00012942
AFLA_008330	CADAFLAG00012944
AFLA_008340	CADAFLAG00012945
AFLA_008350	CADAFLAG00012946
AFLA_008360	CADAFLAG00012947
AFLA_008370	CADAFLAG00012948
AFLA_008380	CADAFLAG00012949
AFLA_008400	CADAFLAG00012951
AFLA_008410	CADAFLAG00012952
AFLA_008420	CADAFLAG00012953
AFLA_008430	CADAFLAG00012954
AFLA_008440	CADAFLAG00012955
AFLA_008450	CADAFLAG00012956
AFLA_008460	CADAFLAG00012957
AFLA_008470	CADAFLAG00012958
AFLA_008480	CADAFLAG00012959
AFLA_008500	CADAFLAG00012961
AFLA_008510	CADAFLAG00012962
AFLA_008520	CADAFLAG00012963
AFLA_008560	CADAFLAG00012966
AFLA_008570	CADAFLAG00012967
AFLA_008580	CADAFLAG00012968
AFLA_008590	CADAFLAG00012969
AFLA_008600	CADAFLAG00012970
AFLA_008610	CADAFLAG00012971
AFLA_008620	CADAFLAG00012972
AFLA_008630	CADAFLAG00012973
AFLA_008640	CADAFLAG00012974
AFLA_008650	CADAFLAG00012975
AFLA_008660	CADAFLAG00012976
AFLA_008670	CADAFLAG00012977
AFLA_008680	CADAFLAG00012978
AFLA_008690	CADAFLAG00012979
AFLA_008700	CADAFLAG00012980
AFLA_008710	CADAFLAG00012981
AFLA_008720	CADAFLAG00012982
AFLA_008730	CADAFLAG00012983
AFLA_008740	CADAFLAG00012984
AFLA_008750	CADAFLAG00012985
AFLA_008770	CADAFLAG00012987
AFLA_008780	CADAFLAG00012988
AFLA_008790	CADAFLAG00012989
AFLA_008800	CADAFLAG00012990
AFLA_008810	CADAFLAG00012991
AFLA_008820	CADAFLAG00012992
AFLA_008830	CADAFLAG00012993
AFLA_008840	CADAFLAG00012994
AFLA_008850	CADAFLAG00012995
AFLA_008860	CADAFLAG00012996
AFLA_008870	CADAFLAG00012997
AFLA_008880	CADAFLAG00012998
AFLA_008890	CADAFLAG00012999
AFLA_008900	CADAFLAG00013000
AFLA_008910	CADAFLAG00013001
AFLA_008920	CADAFLAG00013002
AFLA_008930	CADAFLAG00013003
AFLA_008940	CADAFLAG00013004
AFLA_008960	CADAFLAG00013006
AFLA_008980	CADAFLAG00013008
AFLA_008990	CADAFLAG00013009
AFLA_009000	CADAFLAG00013010
AFLA_009010	CADAFLAG00013011
AFLA_009020	CADAFLAG00013012
AFLA_009050	CADAFLAG00013015
AFLA_009070	CADAFLAG00013017
AFLA_009080	CADAFLAG00013018
AFLA_009100	CADAFLAG00013020
AFLA_009110	CADAFLAG00013021
AFLA_009120	CADAFLAG00013022
AFLA_009130	CADAFLAG00013023
AFLA_009140	CADAFLAG00013024
AFLA_009150	CADAFLAG00013025
AFLA_009160	CADAFLAG00013026
AFLA_009170	CADAFLAG00013027
AFLA_009180	CADAFLAG00013028
AFLA_009200	CADAFLAG00013030
AFLA_009210	CADAFLAG00013031
AFLA_009220	CADAFLAG00013032
AFLA_009230	CADAFLAG00013033
AFLA_009240	CADAFLAG00013034
AFLA_009250	CADAFLAG00013035
AFLA_009260	CADAFLAG00013036
AFLA_009270	CADAFLAG00013037
AFLA_009280	CADAFLAG00013038
AFLA_009290	CADAFLAG00013039
AFLA_009310	CADAFLAG00013041
AFLA_009340	CADAFLAG00013044
AFLA_009350	CADAFLAG00013045
AFLA_009370	CADAFLAG00013047
AFLA_009390	CADAFLAG00013049
AFLA_009400	CADAFLAG00013050
AFLA_009410	CADAFLAG00013051
AFLA_009420	CADAFLAG00013052
AFLA_009430	CADAFLAG00013053
AFLA_009440	CADAFLAG00013054
AFLA_009450	CADAFLAG00013055
AFLA_009460	CADAFLAG00013056
AFLA_009470	CADAFLAG00013057
AFLA_009480	CADAFLAG00013058
AFLA_009490	CADAFLAG00013059
AFLA_009500	CADAFLAG00013060
AFLA_009510	CADAFLAG00013061
AFLA_009520	CADAFLAG00013062
AFLA_009530	CADAFLAG00013063
AFLA_009540	CADAFLAG00013064
AFLA_009550	CADAFLAG00013065
AFLA_009560	CADAFLAG00013066
AFLA_009570	CADAFLAG00013067
AFLA_009580	CADAFLAG00013068
AFLA_009590	CADAFLAG00013069
AFLA_009600	CADAFLAG00013070
AFLA_009610	CADAFLAG00013071
AFLA_009620	CADAFLAG00013072
AFLA_009630	CADAFLAG00013073
AFLA_009640	CADAFLAG00013074
AFLA_009650	CADAFLAG00013075
AFLA_009660	CADAFLAG00013076
AFLA_009670	CADAFLAG00013077
AFLA_009680	CADAFLAG00013078
AFLA_009690	CADAFLAG00013079
AFLA_009700	CADAFLAG00013080
AFLA_009710	CADAFLAG00013081
AFLA_009720	CADAFLAG00013082
AFLA_009730	CADAFLAG00013083
AFLA_009740	CADAFLAG00013084
AFLA_009750	CADAFLAG00013085
AFLA_009760	CADAFLAG00013086
AFLA_009770	CADAFLAG00013087
AFLA_009780	CADAFLAG00013088
AFLA_009790	CADAFLAG00013089
AFLA_009800	CADAFLAG00013090
AFLA_009810	CADAFLAG00013091
AFLA_009820	CADAFLAG00013092
AFLA_009830	CADAFLAG00013093
AFLA_009840	CADAFLAG00013094
AFLA_009850	CADAFLAG00013095
AFLA_009860	CADAFLAG00013096
AFLA_009870	CADAFLAG00013097
AFLA_009880	CADAFLAG00013098
AFLA_009890	CADAFLAG00013099
AFLA_009900	CADAFLAG00013100
AFLA_009910	CADAFLAG00013101
AFLA_009920	CADAFLAG00013102
AFLA_009930	CADAFLAG00013103
AFLA_009940	CADAFLAG00013104
AFLA_009950	CADAFLAG00013105
AFLA_009960	CADAFLAG00013106
AFLA_009970	CADAFLAG00013107
AFLA_009980	CADAFLAG00013108
AFLA_009990	CADAFLAG00013109
AFLA_010000	CADAFLAG00013110
AFLA_010010	CADAFLAG00013111
AFLA_010020	CADAFLAG00013112
AFLA_010030	CADAFLAG00013113
AFLA_010040	CADAFLAG00013114
AFLA_010050	CADAFLAG00013115
AFLA_010090	CADAFLAG00013119
AFLA_010100	CADAFLAG00013120
AFLA_010110	CADAFLAG00013121
AFLA_010120	CADAFLAG00013122
AFLA_010130	CADAFLAG00013123
AFLA_010140	CADAFLAG00013124
AFLA_010160	CADAFLAG00013126
AFLA_010170	CADAFLAG00013127
AFLA_010180	CADAFLAG00013128
AFLA_010190	CADAFLAG00013129
AFLA_010200	CADAFLAG00013130
AFLA_010210	CADAFLAG00013131
AFLA_010220	CADAFLAG00013132
AFLA_010230	CADAFLAG00013133
AFLA_010250	CADAFLAG00013135
AFLA_010260	CADAFLAG00013136
AFLA_010270	CADAFLAG00013137
AFLA_010280	CADAFLAG00013138
AFLA_010290	CADAFLAG00013139
AFLA_010300	CADAFLAG00013140
AFLA_010310	CADAFLAG00013141
AFLA_010320	CADAFLAG00013142
AFLA_010330	CADAFLAG00013143
AFLA_010350	CADAFLAG00013145
AFLA_010360	CADAFLAG00013146
AFLA_010370	CADAFLAG00013147
AFLA_010390	CADAFLAG00013149
AFLA_010400	CADAFLAG00013150
AFLA_010420	CADAFLAG00013152
AFLA_010430	CADAFLAG00013153
AFLA_010440	CADAFLAG00013154
AFLA_010450	CADAFLAG00013155
AFLA_010470	CADAFLAG00013157
AFLA_010480	CADAFLAG00013158
AFLA_010490	CADAFLAG00013159
AFLA_010510	CADAFLAG00013161
AFLA_010540	CADAFLAG00013164
AFLA_010550	CADAFLAG00013165
AFLA_010560	CADAFLAG00013166
AFLA_010570	CADAFLAG00013167
AFLA_010580	CADAFLAG00013168
AFLA_010590	CADAFLAG00013169
AFLA_010600	CADAFLAG00013170
AFLA_010610	CADAFLAG00013171
AFLA_010620	CADAFLAG00013172
AFLA_010630	CADAFLAG00013173
AFLA_010640	CADAFLAG00013174
AFLA_010650	CADAFLAG00013175
AFLA_010660	CADAFLAG00013176
AFLA_010670	CADAFLAG00013177
AFLA_010680	CADAFLAG00013178
AFLA_010690	CADAFLAG00013179
AFLA_010700	CADAFLAG00013180
AFLA_010710	CADAFLAG00013181
AFLA_010740	CADAFLAG00013184
AFLA_010750	CADAFLAG00013185
AFLA_010760	CADAFLAG00013186
AFLA_010790	CADAFLAG00013189
AFLA_010800	CADAFLAG00013190
AFLA_010810	CADAFLAG00013191
AFLA_010820	CADAFLAG00013192
AFLA_010830	CADAFLAG00013193
AFLA_010840	CADAFLAG00013194
AFLA_010860	CADAFLAG00013196
AFLA_010870	CADAFLAG00013197
AFLA_010880	CADAFLAG00013198
AFLA_010890	CADAFLAG00013199
AFLA_010910	CADAFLAG00013201
AFLA_010920	CADAFLAG00013202
AFLA_010930	CADAFLAG00013203
AFLA_010950	CADAFLAG00013205
AFLA_010960	CADAFLAG00013206
AFLA_010970	CADAFLAG00013207
AFLA_010980	CADAFLAG00013208
AFLA_010990	CADAFLAG00013209
AFLA_011000	CADAFLAG00013210
AFLA_011010	CADAFLAG00013211
AFLA_011020	CADAFLAG00013212
AFLA_011030	CADAFLAG00013213
AFLA_011040	CADAFLAG00013214
AFLA_011060	CADAFLAG00013216
AFLA_011070	CADAFLAG00013217
AFLA_011080	CADAFLAG00013218
AFLA_011110	CADAFLAG00013221
AFLA_011120	CADAFLAG00013222
AFLA_011130	CADAFLAG00013223
AFLA_011140	CADAFLAG00013224
AFLA_011150	CADAFLAG00013225
AFLA_011160	CADAFLAG00013226
AFLA_011170	CADAFLAG00013227
AFLA_011180	CADAFLAG00013228
AFLA_011190	CADAFLAG00013229
AFLA_011200	CADAFLAG00013230
AFLA_011210	CADAFLAG00013231
AFLA_011230	CADAFLAG00013233
AFLA_011240	CADAFLAG00013234
AFLA_011250	CADAFLAG00013235
AFLA_011260	CADAFLAG00013236
AFLA_011270	CADAFLAG00013237
AFLA_011280	CADAFLAG00013238
AFLA_011290	CADAFLAG00013239
AFLA_011310	CADAFLAG00013241
AFLA_011320	CADAFLAG00013242
AFLA_011330	CADAFLAG00013243
AFLA_011340	CADAFLAG00013244
AFLA_011360	CADAFLAG00013246
AFLA_011370	CADAFLAG00013247
AFLA_011380	CADAFLAG00013248
AFLA_011390	CADAFLAG00013249
AFLA_011400	CADAFLAG00013250
AFLA_011410	CADAFLAG00013251
AFLA_011420	CADAFLAG00013252
AFLA_011430	CADAFLAG00013253
AFLA_011440	CADAFLAG00013254
AFLA_011450	CADAFLAG00013255
AFLA_011460	CADAFLAG00013256
AFLA_011470	CADAFLAG00013257
AFLA_011490	CADAFLAG00013259
AFLA_011500	CADAFLAG00013260
AFLA_011510	CADAFLAG00013261
AFLA_011520	CADAFLAG00013262
AFLA_011530	CADAFLAG00013263
AFLA_011540	CADAFLAG00013264
AFLA_011550	CADAFLAG00013265
AFLA_011560	CADAFLAG00013266
AFLA_011570	CADAFLAG00013267
AFLA_011580	CADAFLAG00013268
AFLA_011590	CADAFLAG00013269
AFLA_011600	CADAFLAG00013270
AFLA_011610	CADAFLAG00013271
AFLA_011620	CADAFLAG00013272
AFLA_011630	CADAFLAG00013273
AFLA_011640	CADAFLAG00013274
AFLA_011670	CADAFLAG00013277
AFLA_011690	CADAFLAG00013279
AFLA_011700	CADAFLAG00013280
AFLA_011710	CADAFLAG00013281
AFLA_011720	CADAFLAG00013282
AFLA_011730	CADAFLAG00013283
AFLA_011750	CADAFLAG00013285
AFLA_011760	CADAFLAG00013286
AFLA_011770	CADAFLAG00013287
AFLA_011800	CADAFLAG00013290
AFLA_011830	CADAFLAG00013293
AFLA_011840	CADAFLAG00013294
AFLA_011850	CADAFLAG00013295
AFLA_011860	CADAFLAG00013296
AFLA_011870	CADAFLAG00013297
AFLA_011890	CADAFLAG00013299
AFLA_011900	CADAFLAG00013300
AFLA_011910	CADAFLAG00013301
AFLA_011920	CADAFLAG00013302
AFLA_011930	CADAFLAG00013303
AFLA_011940	CADAFLAG00013304
AFLA_011950	CADAFLAG00013305
AFLA_011970	CADAFLAG00013307
AFLA_011980	CADAFLAG00013308
AFLA_011990	CADAFLAG00013309
AFLA_012030	CADAFLAG00013313
AFLA_012040	CADAFLAG00013314
AFLA_012060	CADAFLAG00013316
AFLA_012070	CADAFLAG00013317
AFLA_012080	CADAFLAG00013318
AFLA_012090	CADAFLAG00013319
AFLA_012100	CADAFLAG00013320
AFLA_012110	CADAFLAG00013321
AFLA_012120	CADAFLAG00013322
AFLA_012130	CADAFLAG00013323
AFLA_012160	CADAFLAG00013326
AFLA_012170	CADAFLAG00013327
AFLA_012180	CADAFLAG00013328
AFLA_012190	CADAFLAG00013329
AFLA_012200	CADAFLAG00013330
AFLA_012210	CADAFLAG00013331
AFLA_012220	CADAFLAG00013332
AFLA_012230	CADAFLAG00013333
AFLA_012240	CADAFLAG00013334
AFLA_012250	CADAFLAG00013335
AFLA_012260	CADAFLAG00013336
AFLA_012270	CADAFLAG00013337
AFLA_012370	CADAFLAG00013472
AFLA_012380	CADAFLAG00013473
AFLA_012390	CADAFLAG00013474
AFLA_012400	CADAFLAG00013475
AFLA_012410	CADAFLAG00013476
AFLA_012420	CADAFLAG00013477
AFLA_012430	CADAFLAG00013478
AFLA_012440	CADAFLAG00013479
AFLA_012460	CADAFLAG00013481
AFLA_012560	CADAFLAG00013487
AFLA_012860	CADAFLAG00003171
AFLA_012880	CADAFLAG00003173
AFLA_012900	CADAFLAG00003175
AFLA_012910	CADAFLAG00003176
AFLA_012920	CADAFLAG00003177
AFLA_012960	CADAFLAG00003181
AFLA_012970	CADAFLAG00003182
AFLA_012980	CADAFLAG00003183
AFLA_012990	CADAFLAG00003184
AFLA_013010	CADAFLAG00003186
AFLA_013020	CADAFLAG00003187
AFLA_013030	CADAFLAG00003188
AFLA_013040	CADAFLAG00003189
AFLA_013070	CADAFLAG00003192
AFLA_013100	CADAFLAG00003195
AFLA_013110	CADAFLAG00003196
AFLA_013120	CADAFLAG00003197
AFLA_013130	CADAFLAG00003198
AFLA_013160	CADAFLAG00003201
AFLA_013170	CADAFLAG00003202
AFLA_013180	CADAFLAG00003203
AFLA_013190	CADAFLAG00003204
AFLA_013210	CADAFLAG00003206
AFLA_013220	CADAFLAG00003207
AFLA_013230	CADAFLAG00003208
AFLA_013240	CADAFLAG00003209
AFLA_013250	CADAFLAG00003210
AFLA_013260	CADAFLAG00003211
AFLA_013270	CADAFLAG00003212
AFLA_013280	CADAFLAG00003213
AFLA_013290	CADAFLAG00003214
AFLA_013300	CADAFLAG00003215
AFLA_013310	CADAFLAG00003216
AFLA_013330	CADAFLAG00003218
AFLA_013370	CADAFLAG00003222
AFLA_013380	CADAFLAG00003223
AFLA_013390	CADAFLAG00003224
AFLA_013400	CADAFLAG00003225
AFLA_013410	CADAFLAG00003226
AFLA_013430	CADAFLAG00003228
AFLA_013450	CADAFLAG00003230
AFLA_013470	CADAFLAG00003232
AFLA_013480	CADAFLAG00003233
AFLA_013490	CADAFLAG00003234
AFLA_013500	CADAFLAG00003235
AFLA_013510	CADAFLAG00003236
AFLA_013530	CADAFLAG00003238
AFLA_013540	CADAFLAG00003239
AFLA_013550	CADAFLAG00003240
AFLA_013570	CADAFLAG00003242
AFLA_013580	CADAFLAG00003243
AFLA_013590	CADAFLAG00003244
AFLA_013600	CADAFLAG00003245
AFLA_013610	CADAFLAG00003246
AFLA_013620	CADAFLAG00003247
AFLA_013630	CADAFLAG00003248
AFLA_013640	CADAFLAG00003249
AFLA_013650	CADAFLAG00003250
AFLA_013660	CADAFLAG00003251
AFLA_013670	CADAFLAG00003252
AFLA_013680	CADAFLAG00003253
AFLA_013700	CADAFLAG00003255
AFLA_013710	CADAFLAG00003256
AFLA_013730	CADAFLAG00003258
AFLA_013740	CADAFLAG00003259
AFLA_013750	CADAFLAG00003260
AFLA_013760	CADAFLAG00003261
AFLA_013770	CADAFLAG00003262
AFLA_013780	CADAFLAG00003263
AFLA_013790	CADAFLAG00003264
AFLA_013800	CADAFLAG00003265
AFLA_013810	CADAFLAG00003266
AFLA_013840	CADAFLAG00003269
AFLA_013850	CADAFLAG00003270
AFLA_013860	CADAFLAG00003271
AFLA_013870	CADAFLAG00003272
AFLA_013880	CADAFLAG00003273
AFLA_013890	CADAFLAG00003274
AFLA_013900	CADAFLAG00003275
AFLA_013910	CADAFLAG00003276
AFLA_013920	CADAFLAG00003277
AFLA_013930	CADAFLAG00003278
AFLA_013960	CADAFLAG00003281
AFLA_013970	CADAFLAG00003282
AFLA_013980	CADAFLAG00003283
AFLA_013990	CADAFLAG00003284
AFLA_014000	CADAFLAG00003285
AFLA_014010	CADAFLAG00003286
AFLA_014020	CADAFLAG00003287
AFLA_014030	CADAFLAG00003288
AFLA_014040	CADAFLAG00003289
AFLA_014050	CADAFLAG00003290
AFLA_014060	CADAFLAG00003291
AFLA_014070	CADAFLAG00003292
AFLA_014080	CADAFLAG00003293
AFLA_014090	CADAFLAG00003294
AFLA_014100	CADAFLAG00003295
AFLA_014110	CADAFLAG00003296
AFLA_014130	CADAFLAG00003298
AFLA_014150	CADAFLAG00003300
AFLA_014160	CADAFLAG00003301
AFLA_014170	CADAFLAG00003302
AFLA_014180	CADAFLAG00003303
AFLA_014190	CADAFLAG00003304
AFLA_014200	CADAFLAG00003305
AFLA_014210	CADAFLAG00003306
AFLA_014220	CADAFLAG00003307
AFLA_014230	CADAFLAG00003308
AFLA_014250	CADAFLAG00003310
AFLA_014260	CADAFLAG00003311
AFLA_014270	CADAFLAG00003312
AFLA_014280	CADAFLAG00003313
AFLA_014290	CADAFLAG00003314
AFLA_014300	CADAFLAG00003315
AFLA_014310	CADAFLAG00003316
AFLA_014320	CADAFLAG00003317
AFLA_014330	CADAFLAG00003318
AFLA_014340	CADAFLAG00003319
AFLA_014350	CADAFLAG00003320
AFLA_014370	CADAFLAG00003322
AFLA_014390	CADAFLAG00003324
AFLA_014400	CADAFLAG00003325
AFLA_014410	CADAFLAG00003326
AFLA_014420	CADAFLAG00003327
AFLA_014430	CADAFLAG00003328
AFLA_014440	CADAFLAG00003329
AFLA_014450	CADAFLAG00003330
AFLA_014460	CADAFLAG00003331
AFLA_014470	CADAFLAG00003332
AFLA_014490	CADAFLAG00003334
AFLA_014510	CADAFLAG00003336
AFLA_014520	CADAFLAG00003337
AFLA_014530	CADAFLAG00003338
AFLA_014540	CADAFLAG00003339
AFLA_014560	CADAFLAG00003341
AFLA_014570	CADAFLAG00003342
AFLA_014580	CADAFLAG00003343
AFLA_014590	CADAFLAG00003344
AFLA_014600	CADAFLAG00003345
AFLA_014610	CADAFLAG00003346
AFLA_014620	CADAFLAG00003347
AFLA_014640	CADAFLAG00003349
AFLA_014650	CADAFLAG00003350
AFLA_014660	CADAFLAG00003351
AFLA_014680	CADAFLAG00003353
AFLA_014690	CADAFLAG00003354
AFLA_014700	CADAFLAG00003355
AFLA_014710	CADAFLAG00003356
AFLA_014720	CADAFLAG00003357
AFLA_014730	CADAFLAG00003358
AFLA_014740	CADAFLAG00003359
AFLA_014750	CADAFLAG00003360
AFLA_014760	CADAFLAG00003361
AFLA_014770	CADAFLAG00003362
AFLA_014780	CADAFLAG00003363
AFLA_014800	CADAFLAG00003365
AFLA_014810	CADAFLAG00003366
AFLA_014820	CADAFLAG00003367
AFLA_014830	CADAFLAG00003368
AFLA_014840	CADAFLAG00003369
AFLA_014850	CADAFLAG00003370
AFLA_014860	CADAFLAG00003371
AFLA_014870	CADAFLAG00003372
AFLA_014880	CADAFLAG00003373
AFLA_014890	CADAFLAG00003374
AFLA_014900	CADAFLAG00003375
AFLA_014910	CADAFLAG00003376
AFLA_014920	CADAFLAG00003377
AFLA_014960	CADAFLAG00003381
AFLA_014970	CADAFLAG00003382
AFLA_014980	CADAFLAG00003383
AFLA_014990	CADAFLAG00003384
AFLA_015000	CADAFLAG00003385
AFLA_015010	CADAFLAG00003386
AFLA_015020	CADAFLAG00003387
AFLA_015030	CADAFLAG00003388
AFLA_015040	CADAFLAG00003389
AFLA_015060	CADAFLAG00003391
AFLA_015070	CADAFLAG00003392
AFLA_015090	CADAFLAG00003394
AFLA_015100	CADAFLAG00003395
AFLA_015110	CADAFLAG00003396
AFLA_015120	CADAFLAG00003397
AFLA_015130	CADAFLAG00003398
AFLA_015140	CADAFLAG00003399
AFLA_015150	CADAFLAG00003400
AFLA_015160	CADAFLAG00003401
AFLA_015170	CADAFLAG00003402
AFLA_015180	CADAFLAG00003403
AFLA_015190	CADAFLAG00003404
AFLA_015200	CADAFLAG00003405
AFLA_015210	CADAFLAG00003406
AFLA_015220	CADAFLAG00003407
AFLA_015230	CADAFLAG00003408
AFLA_015240	CADAFLAG00003409
AFLA_015250	CADAFLAG00003410
AFLA_015260	CADAFLAG00003411
AFLA_015270	CADAFLAG00003412
AFLA_015280	CADAFLAG00003413
AFLA_015300	CADAFLAG00003415
AFLA_015310	CADAFLAG00003416
AFLA_015320	CADAFLAG00003417
AFLA_015340	CADAFLAG00003419
AFLA_015350	CADAFLAG00003420
AFLA_015370	CADAFLAG00003422
AFLA_015390	CADAFLAG00003424
AFLA_015400	CADAFLAG00003425
AFLA_015440	CADAFLAG00003429
AFLA_015450	CADAFLAG00003430
AFLA_015470	CADAFLAG00003432
AFLA_015490	CADAFLAG00003434
AFLA_015520	CADAFLAG00003437
AFLA_015530	CADAFLAG00003438
AFLA_015550	CADAFLAG00003440
AFLA_015580	CADAFLAG00003443
AFLA_015590	CADAFLAG00003444
AFLA_015600	CADAFLAG00003445
AFLA_015610	CADAFLAG00003446
AFLA_015620	CADAFLAG00003447
AFLA_015630	CADAFLAG00003448
AFLA_015650	CADAFLAG00003450
AFLA_015660	CADAFLAG00003451
AFLA_015670	CADAFLAG00003452
AFLA_015680	CADAFLAG00003453
AFLA_015690	CADAFLAG00003454
AFLA_015700	CADAFLAG00003455
AFLA_015710	CADAFLAG00003456
AFLA_015720	CADAFLAG00003457
AFLA_015730	CADAFLAG00003458
AFLA_015740	CADAFLAG00003459
AFLA_015750	CADAFLAG00003460
AFLA_015760	CADAFLAG00003461
AFLA_015780	CADAFLAG00003463
AFLA_015800	CADAFLAG00003465
AFLA_015840	CADAFLAG00003469
AFLA_015850	CADAFLAG00003470
AFLA_015860	CADAFLAG00003471
AFLA_015880	CADAFLAG00003473
AFLA_015890	CADAFLAG00003474
AFLA_015900	CADAFLAG00003475
AFLA_015910	CADAFLAG00003476
AFLA_015920	CADAFLAG00003477
AFLA_015930	CADAFLAG00003478
AFLA_015940	CADAFLAG00003479
AFLA_015950	CADAFLAG00003480
AFLA_015960	CADAFLAG00003481
AFLA_015980	CADAFLAG00003483
AFLA_015990	CADAFLAG00003484
AFLA_016000	CADAFLAG00003485
AFLA_016010	CADAFLAG00003486
AFLA_016020	CADAFLAG00003487
AFLA_016030	CADAFLAG00003488
AFLA_016040	CADAFLAG00003489
AFLA_016050	CADAFLAG00003490
AFLA_016060	CADAFLAG00003491
AFLA_016070	CADAFLAG00003492
AFLA_016080	CADAFLAG00003493
AFLA_016090	CADAFLAG00003494
AFLA_016100	CADAFLAG00003495
AFLA_016120	CADAFLAG00003497
AFLA_016140	CADAFLAG00003499
AFLA_016150	CADAFLAG00003500
AFLA_016170	CADAFLAG00003502
AFLA_016200	CADAFLAG00003505
AFLA_016220	CADAFLAG00003507
AFLA_016230	CADAFLAG00003508
AFLA_016240	CADAFLAG00003509
AFLA_016250	CADAFLAG00003510
AFLA_016260	CADAFLAG00003511
AFLA_016270	CADAFLAG00003512
AFLA_016280	CADAFLAG00003513
AFLA_016290	CADAFLAG00003514
AFLA_016300	CADAFLAG00003515
AFLA_016310	CADAFLAG00003516
AFLA_016320	CADAFLAG00003517
AFLA_016340	CADAFLAG00003519
AFLA_016350	CADAFLAG00003520
AFLA_016360	CADAFLAG00003521
AFLA_016370	CADAFLAG00003522
AFLA_016380	CADAFLAG00003523
AFLA_016390	CADAFLAG00003524
AFLA_016400	CADAFLAG00003525
AFLA_016410	CADAFLAG00003526
AFLA_016420	CADAFLAG00003527
AFLA_016430	CADAFLAG00003528
AFLA_016440	CADAFLAG00003529
AFLA_016450	CADAFLAG00003530
AFLA_016460	CADAFLAG00003531
AFLA_016470	CADAFLAG00003532
AFLA_016480	CADAFLAG00003533
AFLA_016490	CADAFLAG00003534
AFLA_016500	CADAFLAG00003535
AFLA_016510	CADAFLAG00003536
AFLA_016520	CADAFLAG00003537
AFLA_016530	CADAFLAG00003538
AFLA_016540	CADAFLAG00003539
AFLA_016550	CADAFLAG00003540
AFLA_016560	CADAFLAG00003541
AFLA_016570	CADAFLAG00003542
AFLA_016580	CADAFLAG00003543
AFLA_016590	CADAFLAG00003544
AFLA_016610	CADAFLAG00003546
AFLA_016620	CADAFLAG00003547
AFLA_016640	CADAFLAG00003549
AFLA_016660	CADAFLAG00003551
AFLA_016670	CADAFLAG00003552
AFLA_016680	CADAFLAG00003553
AFLA_016700	CADAFLAG00003555
AFLA_016710	CADAFLAG00003556
AFLA_016720	CADAFLAG00003557
AFLA_016730	CADAFLAG00003558
AFLA_016740	CADAFLAG00003559
AFLA_016750	CADAFLAG00003560
AFLA_016760	CADAFLAG00003561
AFLA_016770	CADAFLAG00003562
AFLA_016780	CADAFLAG00003563
AFLA_016790	CADAFLAG00003564
AFLA_016810	CADAFLAG00003566
AFLA_016820	CADAFLAG00003567
AFLA_016830	CADAFLAG00003568
AFLA_016840	CADAFLAG00003569
AFLA_016850	CADAFLAG00003570
AFLA_016860	CADAFLAG00003571
AFLA_016880	CADAFLAG00003573
AFLA_016890	CADAFLAG00003574
AFLA_016900	CADAFLAG00003575
AFLA_016910	CADAFLAG00003576
AFLA_016920	CADAFLAG00003577
AFLA_016930	CADAFLAG00003578
AFLA_016940	CADAFLAG00003579
AFLA_016950	CADAFLAG00003580
AFLA_016960	CADAFLAG00003581
AFLA_016980	CADAFLAG00003583
AFLA_016990	CADAFLAG00003584
AFLA_017000	CADAFLAG00003585
AFLA_017010	CADAFLAG00003586
AFLA_017020	CADAFLAG00003587
AFLA_017030	CADAFLAG00003588
AFLA_017040	CADAFLAG00003589
AFLA_017050	CADAFLAG00003590
AFLA_017060	CADAFLAG00003591
AFLA_017070	CADAFLAG00003592
AFLA_017080	CADAFLAG00003593
AFLA_017090	CADAFLAG00003594
AFLA_017100	CADAFLAG00003595
AFLA_017110	CADAFLAG00003596
AFLA_017120	CADAFLAG00003597
AFLA_017130	CADAFLAG00003598
AFLA_017140	CADAFLAG00003599
AFLA_017160	CADAFLAG00003601
AFLA_017180	CADAFLAG00003603
AFLA_017190	CADAFLAG00003604
AFLA_017200	CADAFLAG00003605
AFLA_017210	CADAFLAG00003606
AFLA_017220	CADAFLAG00003607
AFLA_017230	CADAFLAG00003608
AFLA_017250	CADAFLAG00003610
AFLA_017260	CADAFLAG00003611
AFLA_017270	CADAFLAG00003612
AFLA_017280	CADAFLAG00003613
AFLA_017290	CADAFLAG00003614
AFLA_017300	CADAFLAG00003615
AFLA_017310	CADAFLAG00003616
AFLA_017320	CADAFLAG00003617
AFLA_017330	CADAFLAG00003618
AFLA_017340	CADAFLAG00003619
AFLA_017370	CADAFLAG00003622
AFLA_017380	CADAFLAG00003623
AFLA_017390	CADAFLAG00003624
AFLA_017400	CADAFLAG00003625
AFLA_017410	CADAFLAG00003626
AFLA_017420	CADAFLAG00003627
AFLA_017430	CADAFLAG00003628
AFLA_017440	CADAFLAG00003629
AFLA_017450	CADAFLAG00003630
AFLA_017470	CADAFLAG00003632
AFLA_017480	CADAFLAG00003633
AFLA_017520	CADAFLAG00003637
AFLA_017530	CADAFLAG00003638
AFLA_017540	CADAFLAG00003639
AFLA_017550	CADAFLAG00003640
AFLA_017560	CADAFLAG00003641
AFLA_017570	CADAFLAG00003642
AFLA_017580	CADAFLAG00003643
AFLA_017590	CADAFLAG00003644
AFLA_017600	CADAFLAG00003645
AFLA_017610	CADAFLAG00003646
AFLA_017620	CADAFLAG00003647
AFLA_017630	CADAFLAG00003648
AFLA_017650	CADAFLAG00003650
AFLA_017660	CADAFLAG00003651
AFLA_017700	CADAFLAG00003655
AFLA_017740	CADAFLAG00003659
AFLA_017760	CADAFLAG00003661
AFLA_017790	CADAFLAG00003664
AFLA_017800	CADAFLAG00003665
AFLA_017810	CADAFLAG00003666
AFLA_017820	CADAFLAG00003667
AFLA_017840	CADAFLAG00003669
AFLA_017850	CADAFLAG00003670
AFLA_017870	CADAFLAG00003672
AFLA_017880	CADAFLAG00003673
AFLA_017890	CADAFLAG00003674
AFLA_017910	CADAFLAG00003676
AFLA_017920	CADAFLAG00003677
AFLA_017930	CADAFLAG00003678
AFLA_017940	CADAFLAG00003679
AFLA_017950	CADAFLAG00003680
AFLA_017960	CADAFLAG00003681
AFLA_017970	CADAFLAG00003682
AFLA_017980	CADAFLAG00003683
AFLA_017990	CADAFLAG00003684
AFLA_018000	CADAFLAG00003685
AFLA_018020	CADAFLAG00003687
AFLA_018030	CADAFLAG00003688
AFLA_018040	CADAFLAG00003689
AFLA_018050	CADAFLAG00003690
AFLA_018090	CADAFLAG00003694
AFLA_018100	CADAFLAG00003695
AFLA_018110	CADAFLAG00003696
AFLA_018140	CADAFLAG00003699
AFLA_018150	CADAFLAG00003700
AFLA_018160	CADAFLAG00003701
AFLA_018170	CADAFLAG00003702
AFLA_018190	CADAFLAG00003704
AFLA_018220	CADAFLAG00003707
AFLA_018230	CADAFLAG00003708
AFLA_018240	CADAFLAG00003709
AFLA_018250	CADAFLAG00003710
AFLA_018260	CADAFLAG00003711
AFLA_018280	CADAFLAG00003713
AFLA_018290	CADAFLAG00003714
AFLA_018300	CADAFLAG00003715
AFLA_018310	CADAFLAG00003716
AFLA_018320	CADAFLAG00003717
AFLA_018340	CADAFLAG00003719
AFLA_018350	CADAFLAG00003720
AFLA_018360	CADAFLAG00003721
AFLA_018370	CADAFLAG00003722
AFLA_018380	CADAFLAG00003723
AFLA_018390	CADAFLAG00003724
AFLA_018400	CADAFLAG00003725
AFLA_018450	CADAFLAG00003730
AFLA_018460	CADAFLAG00003731
AFLA_018470	CADAFLAG00003732
AFLA_018480	CADAFLAG00003733
AFLA_018500	CADAFLAG00003735
AFLA_018510	CADAFLAG00003736
AFLA_018520	CADAFLAG00003737
AFLA_018530	CADAFLAG00003738
AFLA_018540	CADAFLAG00003739
AFLA_018560	CADAFLAG00003741
AFLA_018570	CADAFLAG00003742
AFLA_018580	CADAFLAG00003743
AFLA_018590	CADAFLAG00003744
AFLA_018600	CADAFLAG00003745
AFLA_018610	CADAFLAG00003746
AFLA_018620	CADAFLAG00003747
AFLA_018630	CADAFLAG00003748
AFLA_018650	CADAFLAG00003750
AFLA_018660	CADAFLAG00003751
AFLA_018670	CADAFLAG00003752
AFLA_018680	CADAFLAG00003753
AFLA_018690	CADAFLAG00003754
AFLA_018700	CADAFLAG00003755
AFLA_018710	CADAFLAG00003756
AFLA_018720	CADAFLAG00003757
AFLA_018730	CADAFLAG00003758
AFLA_018750	CADAFLAG00003760
AFLA_018760	CADAFLAG00003761
AFLA_018780	CADAFLAG00003763
AFLA_018810	CADAFLAG00003766
AFLA_018820	CADAFLAG00003767
AFLA_018830	CADAFLAG00003768
AFLA_018850	CADAFLAG00003770
AFLA_018860	CADAFLAG00003771
AFLA_018870	CADAFLAG00003772
AFLA_018880	CADAFLAG00003773
AFLA_018890	CADAFLAG00003774
AFLA_018900	CADAFLAG00003775
AFLA_018910	CADAFLAG00003776
AFLA_018920	CADAFLAG00003777
AFLA_018930	CADAFLAG00003778
AFLA_018940	CADAFLAG00003779
AFLA_018950	CADAFLAG00003780
AFLA_018970	CADAFLAG00003782
AFLA_018980	CADAFLAG00003783
AFLA_019000	CADAFLAG00003785
AFLA_019010	CADAFLAG00003786
AFLA_019020	CADAFLAG00003787
AFLA_019030	CADAFLAG00003788
AFLA_019050	CADAFLAG00003790
AFLA_019060	CADAFLAG00003791
AFLA_019070	CADAFLAG00003792
AFLA_019080	CADAFLAG00003793
AFLA_019090	CADAFLAG00003794
AFLA_019100	CADAFLAG00003795
AFLA_019110	CADAFLAG00003796
AFLA_019140	CADAFLAG00003799
AFLA_019150	CADAFLAG00003800
AFLA_019160	CADAFLAG00003801
AFLA_019170	CADAFLAG00003802
AFLA_019180	CADAFLAG00003803
AFLA_019190	CADAFLAG00003804
AFLA_019200	CADAFLAG00003805
AFLA_019210	CADAFLAG00003806
AFLA_019230	CADAFLAG00003808
AFLA_019240	CADAFLAG00003809
AFLA_019250	CADAFLAG00003810
AFLA_019260	CADAFLAG00003811
AFLA_019290	CADAFLAG00003814
AFLA_019300	CADAFLAG00003815
AFLA_019310	CADAFLAG00003816
AFLA_019320	CADAFLAG00003817
AFLA_019330	CADAFLAG00003818
AFLA_019340	CADAFLAG00003819
AFLA_019350	CADAFLAG00003820
AFLA_019360	CADAFLAG00003821
AFLA_019370	CADAFLAG00003822
AFLA_019380	CADAFLAG00003823
AFLA_019390	CADAFLAG00003824
AFLA_019400	CADAFLAG00003825
AFLA_019410	CADAFLAG00003826
AFLA_019420	CADAFLAG00003827
AFLA_019430	CADAFLAG00003828
AFLA_019440	CADAFLAG00003829
AFLA_019450	CADAFLAG00003830
AFLA_019460	CADAFLAG00003831
AFLA_019470	CADAFLAG00003832
AFLA_019480	CADAFLAG00003833
AFLA_019490	CADAFLAG00003834
AFLA_019500	CADAFLAG00003835
AFLA_019510	CADAFLAG00003836
AFLA_019520	CADAFLAG00003837
AFLA_019540	CADAFLAG00003839
AFLA_019550	CADAFLAG00003840
AFLA_019560	CADAFLAG00003841
AFLA_019570	CADAFLAG00003842
AFLA_019580	CADAFLAG00003843
AFLA_019600	CADAFLAG00003845
AFLA_019610	CADAFLAG00003846
AFLA_019620	CADAFLAG00003847
AFLA_019630	CADAFLAG00003848
AFLA_019640	CADAFLAG00003849
AFLA_019660	CADAFLAG00003851
AFLA_019670	CADAFLAG00003852
AFLA_019680	CADAFLAG00003853
AFLA_019690	CADAFLAG00003854
AFLA_019710	CADAFLAG00003856
AFLA_019720	CADAFLAG00003857
AFLA_019750	CADAFLAG00003860
AFLA_019760	CADAFLAG00003861
AFLA_019770	CADAFLAG00003862
AFLA_019790	CADAFLAG00003864
AFLA_019810	CADAFLAG00003866
AFLA_019820	CADAFLAG00003867
AFLA_019830	CADAFLAG00003868
AFLA_019840	CADAFLAG00003869
AFLA_019860	CADAFLAG00003871
AFLA_019870	CADAFLAG00003872
AFLA_019890	CADAFLAG00003874
AFLA_019910	CADAFLAG00003876
AFLA_019920	CADAFLAG00003877
AFLA_019930	CADAFLAG00003878
AFLA_019940	CADAFLAG00003879
AFLA_019950	CADAFLAG00003880
AFLA_019960	CADAFLAG00003881
AFLA_019970	CADAFLAG00003882
AFLA_019980	CADAFLAG00003883
AFLA_019990	CADAFLAG00003884
AFLA_020000	CADAFLAG00003885
AFLA_020010	CADAFLAG00003886
AFLA_020020	CADAFLAG00003887
AFLA_020030	CADAFLAG00003888
AFLA_020040	CADAFLAG00003889
AFLA_020050	CADAFLAG00003890
AFLA_020060	CADAFLAG00003891
AFLA_020070	CADAFLAG00003892
AFLA_020080	CADAFLAG00003893
AFLA_020090	CADAFLAG00003894
AFLA_020120	CADAFLAG00003897
AFLA_020130	CADAFLAG00003898
AFLA_020140	CADAFLAG00003899
AFLA_020160	CADAFLAG00003901
AFLA_020170	CADAFLAG00003902
AFLA_020180	CADAFLAG00003903
AFLA_020190	CADAFLAG00003904
AFLA_020220	CADAFLAG00003907
AFLA_020230	CADAFLAG00003908
AFLA_020240	CADAFLAG00003909
AFLA_020250	CADAFLAG00003910
AFLA_020280	CADAFLAG00003913
AFLA_020290	CADAFLAG00003914
AFLA_020300	CADAFLAG00003915
AFLA_020310	CADAFLAG00003916
AFLA_020320	CADAFLAG00003917
AFLA_020330	CADAFLAG00003918
AFLA_020340	CADAFLAG00003919
AFLA_020350	CADAFLAG00003920
AFLA_020370	CADAFLAG00003922
AFLA_020380	CADAFLAG00003923
AFLA_020390	CADAFLAG00003924
AFLA_020410	CADAFLAG00003926
AFLA_020430	CADAFLAG00003928
AFLA_020440	CADAFLAG00003929
AFLA_020460	CADAFLAG00003931
AFLA_020470	CADAFLAG00003932
AFLA_020500	CADAFLAG00003935
AFLA_020510	CADAFLAG00003936
AFLA_020520	CADAFLAG00003937
AFLA_020530	CADAFLAG00003938
AFLA_020540	CADAFLAG00003939
AFLA_020550	CADAFLAG00003940
AFLA_020560	CADAFLAG00003941
AFLA_020570	CADAFLAG00003942
AFLA_020580	CADAFLAG00003943
AFLA_020590	CADAFLAG00003944
AFLA_020600	CADAFLAG00003945
AFLA_020630	CADAFLAG00003948
AFLA_020640	CADAFLAG00003949
AFLA_020660	CADAFLAG00003951
AFLA_020680	CADAFLAG00003953
AFLA_020690	CADAFLAG00003954
AFLA_020700	CADAFLAG00003955
AFLA_020720	CADAFLAG00003957
AFLA_020730	CADAFLAG00003958
AFLA_020740	CADAFLAG00003959
AFLA_020750	CADAFLAG00003960
AFLA_020760	CADAFLAG00003961
AFLA_020770	CADAFLAG00003962
AFLA_020780	CADAFLAG00003963
AFLA_020790	CADAFLAG00003964
AFLA_020810	CADAFLAG00003966
AFLA_020820	CADAFLAG00003967
AFLA_020830	CADAFLAG00003968
AFLA_020840	CADAFLAG00003969
AFLA_020860	CADAFLAG00003971
AFLA_020870	CADAFLAG00003972
AFLA_020880	CADAFLAG00003973
AFLA_020890	CADAFLAG00003974
AFLA_020900	CADAFLAG00003975
AFLA_020910	CADAFLAG00003976
AFLA_020920	CADAFLAG00003977
AFLA_020930	CADAFLAG00003978
AFLA_020950	CADAFLAG00003980
AFLA_020960	CADAFLAG00003981
AFLA_020970	CADAFLAG00003982
AFLA_020980	CADAFLAG00003983
AFLA_021000	CADAFLAG00003985
AFLA_021010	CADAFLAG00003986
AFLA_021020	CADAFLAG00003987
AFLA_021030	CADAFLAG00003988
AFLA_021040	CADAFLAG00003989
AFLA_021050	CADAFLAG00003990
AFLA_021060	CADAFLAG00003991
AFLA_021070	CADAFLAG00003992
AFLA_021080	CADAFLAG00003993
AFLA_021090	CADAFLAG00003994
AFLA_021100	CADAFLAG00003995
AFLA_021110	CADAFLAG00003996
AFLA_021130	CADAFLAG00003998
AFLA_021140	CADAFLAG00003999
AFLA_021160	CADAFLAG00004001
AFLA_021170	CADAFLAG00004002
AFLA_021180	CADAFLAG00004003
AFLA_021190	CADAFLAG00004004
AFLA_021200	CADAFLAG00004005
AFLA_021220	CADAFLAG00004007
AFLA_021230	CADAFLAG00004008
AFLA_021240	CADAFLAG00004009
AFLA_021250	CADAFLAG00004010
AFLA_021270	CADAFLAG00004012
AFLA_021280	CADAFLAG00004013
AFLA_021290	CADAFLAG00004014
AFLA_021300	CADAFLAG00004015
AFLA_021310	CADAFLAG00004016
AFLA_021320	CADAFLAG00004017
AFLA_021330	CADAFLAG00004018
AFLA_021340	CADAFLAG00004019
AFLA_021350	CADAFLAG00004020
AFLA_021360	CADAFLAG00004021
AFLA_021370	CADAFLAG00004022
AFLA_021380	CADAFLAG00004023
AFLA_021390	CADAFLAG00004024
AFLA_021400	CADAFLAG00004025
AFLA_021410	CADAFLAG00004026
AFLA_021420	CADAFLAG00004027
AFLA_021430	CADAFLAG00004028
AFLA_021450	CADAFLAG00004030
AFLA_021460	CADAFLAG00004031
AFLA_021470	CADAFLAG00004032
AFLA_021480	CADAFLAG00004033
AFLA_021490	CADAFLAG00004034
AFLA_021500	CADAFLAG00004035
AFLA_021520	CADAFLAG00004037
AFLA_021540	CADAFLAG00004039
AFLA_021550	CADAFLAG00004040
AFLA_021560	CADAFLAG00004041
AFLA_021570	CADAFLAG00004042
AFLA_021580	CADAFLAG00004043
AFLA_021590	CADAFLAG00004044
AFLA_021600	CADAFLAG00004045
AFLA_021620	CADAFLAG00004047
AFLA_021660	CADAFLAG00004051
AFLA_021700	CADAFLAG00004055
AFLA_021710	CADAFLAG00004056
AFLA_021720	CADAFLAG00004057
AFLA_021730	CADAFLAG00004058
AFLA_021750	CADAFLAG00004060
AFLA_021760	CADAFLAG00004061
AFLA_021770	CADAFLAG00004062
AFLA_021780	CADAFLAG00004063
AFLA_021790	CADAFLAG00004064
AFLA_021800	CADAFLAG00004065
AFLA_021810	CADAFLAG00004066
AFLA_021880	CADAFLAG00004073
AFLA_021890	CADAFLAG00004074
AFLA_021900	CADAFLAG00004075
AFLA_021910	CADAFLAG00004076
AFLA_021920	CADAFLAG00004077
AFLA_021930	CADAFLAG00004078
AFLA_021940	CADAFLAG00004079
AFLA_021950	CADAFLAG00004080
AFLA_021960	CADAFLAG00004081
AFLA_021970	CADAFLAG00004082
AFLA_022000	CADAFLAG00004085
AFLA_022010	CADAFLAG00004086
AFLA_022060	CADAFLAG00004091
AFLA_022070	CADAFLAG00004092
AFLA_022080	CADAFLAG00004093
AFLA_022090	CADAFLAG00004094
AFLA_022100	CADAFLAG00004095
AFLA_022110	CADAFLAG00004096
AFLA_022120	CADAFLAG00004097
AFLA_022130	CADAFLAG00004098
AFLA_022140	CADAFLAG00004099
AFLA_022160	CADAFLAG00004101
AFLA_022170	CADAFLAG00004102
AFLA_022180	CADAFLAG00004103
AFLA_022200	CADAFLAG00004105
AFLA_022210	CADAFLAG00004106
AFLA_022230	CADAFLAG00004108
AFLA_022240	CADAFLAG00004109
AFLA_022250	CADAFLAG00004110
AFLA_022260	CADAFLAG00004111
AFLA_022270	CADAFLAG00004112
AFLA_022290	CADAFLAG00004114
AFLA_022310	CADAFLAG00004116
AFLA_022320	CADAFLAG00004117
AFLA_022330	CADAFLAG00004118
AFLA_022340	CADAFLAG00004119
AFLA_022350	CADAFLAG00004120
AFLA_022360	CADAFLAG00004121
AFLA_022370	CADAFLAG00004122
AFLA_022380	CADAFLAG00004123
AFLA_022390	CADAFLAG00004124
AFLA_022410	CADAFLAG00004126
AFLA_022420	CADAFLAG00004127
AFLA_022430	CADAFLAG00004128
AFLA_022440	CADAFLAG00004129
AFLA_022450	CADAFLAG00004130
AFLA_022460	CADAFLAG00004131
AFLA_022470	CADAFLAG00004132
AFLA_022480	CADAFLAG00004133
AFLA_022490	CADAFLAG00004134
AFLA_022500	CADAFLAG00004135
AFLA_022520	CADAFLAG00004137
AFLA_022530	CADAFLAG00004138
AFLA_022540	CADAFLAG00004139
AFLA_022550	CADAFLAG00004140
AFLA_022560	CADAFLAG00004141
AFLA_022570	CADAFLAG00004142
AFLA_022580	CADAFLAG00004143
AFLA_022590	CADAFLAG00004144
AFLA_022600	CADAFLAG00004145
AFLA_022620	CADAFLAG00004147
AFLA_022630	CADAFLAG00004148
AFLA_022640	CADAFLAG00004149
AFLA_022670	CADAFLAG00004152
AFLA_022680	CADAFLAG00004153
AFLA_022800	CADAFLAG00001666
AFLA_022810	CADAFLAG00001667
AFLA_022820	CADAFLAG00001668
AFLA_022830	CADAFLAG00001669
AFLA_022840	CADAFLAG00001670
AFLA_022850	CADAFLAG00001671
AFLA_022860	CADAFLAG00001672
AFLA_022870	CADAFLAG00001673
AFLA_022880	CADAFLAG00001674
AFLA_022990	CADAFLAG00001675
AFLA_023000	CADAFLAG00001676
AFLA_023010	CADAFLAG00001677
AFLA_023020	CADAFLAG00001678
AFLA_023030	CADAFLAG00001679
AFLA_023040	CADAFLAG00001680
AFLA_023050	CADAFLAG00001681
AFLA_023060	CADAFLAG00001682
AFLA_023070	CADAFLAG00001683
AFLA_023080	CADAFLAG00001684
AFLA_023090	CADAFLAG00001685
AFLA_023100	CADAFLAG00001686
AFLA_023110	CADAFLAG00001687
AFLA_023120	CADAFLAG00001688
AFLA_023140	CADAFLAG00001690
AFLA_023160	CADAFLAG00001692
AFLA_023170	CADAFLAG00001693
AFLA_023180	CADAFLAG00001694
AFLA_023190	CADAFLAG00001695
AFLA_023200	CADAFLAG00001696
AFLA_023210	CADAFLAG00001697
AFLA_023220	CADAFLAG00001698
AFLA_023250	CADAFLAG00001701
AFLA_023260	CADAFLAG00001702
AFLA_023280	CADAFLAG00001704
AFLA_023290	CADAFLAG00001705
AFLA_023300	CADAFLAG00001706
AFLA_023310	CADAFLAG00001707
AFLA_023320	CADAFLAG00001708
AFLA_023330	CADAFLAG00001709
AFLA_023340	CADAFLAG00001710
AFLA_023350	CADAFLAG00001711
AFLA_023360	CADAFLAG00001712
AFLA_023370	CADAFLAG00001713
AFLA_023380	CADAFLAG00001714
AFLA_023390	CADAFLAG00001715
AFLA_023400	CADAFLAG00001716
AFLA_023410	CADAFLAG00001717
AFLA_023420	CADAFLAG00001718
AFLA_023430	CADAFLAG00001719
AFLA_023440	CADAFLAG00001720
AFLA_023450	CADAFLAG00001721
AFLA_023460	CADAFLAG00001722
AFLA_023470	CADAFLAG00001723
AFLA_023480	CADAFLAG00001724
AFLA_023490	CADAFLAG00001725
AFLA_023500	CADAFLAG00001726
AFLA_023510	CADAFLAG00001727
AFLA_023530	CADAFLAG00001729
AFLA_023540	CADAFLAG00001730
AFLA_023550	CADAFLAG00001731
AFLA_023560	CADAFLAG00001732
AFLA_023570	CADAFLAG00001733
AFLA_023580	CADAFLAG00001734
AFLA_023600	CADAFLAG00001736
AFLA_023610	CADAFLAG00001737
AFLA_023620	CADAFLAG00001738
AFLA_023630	CADAFLAG00001739
AFLA_023640	CADAFLAG00001740
AFLA_023650	CADAFLAG00001741
AFLA_023660	CADAFLAG00001742
AFLA_023670	CADAFLAG00001743
AFLA_023680	CADAFLAG00001744
AFLA_023690	CADAFLAG00001745
AFLA_023720	CADAFLAG00001748
AFLA_023730	CADAFLAG00001749
AFLA_023740	CADAFLAG00001750
AFLA_023750	CADAFLAG00001751
AFLA_023760	CADAFLAG00001752
AFLA_023770	CADAFLAG00001753
AFLA_023780	CADAFLAG00001754
AFLA_023790	CADAFLAG00001755
AFLA_023800	CADAFLAG00001756
AFLA_023810	CADAFLAG00001757
AFLA_023820	CADAFLAG00001758
AFLA_023830	CADAFLAG00001759
AFLA_023840	CADAFLAG00001760
AFLA_023850	CADAFLAG00001761
AFLA_023860	CADAFLAG00001762
AFLA_023870	CADAFLAG00001763
AFLA_023880	CADAFLAG00001764
AFLA_023890	CADAFLAG00001765
AFLA_023900	CADAFLAG00001766
AFLA_023910	CADAFLAG00001767
AFLA_023920	CADAFLAG00001768
AFLA_023930	CADAFLAG00001769
AFLA_023940	CADAFLAG00001770
AFLA_023950	CADAFLAG00001771
AFLA_023960	CADAFLAG00001772
AFLA_023970	CADAFLAG00001773
AFLA_023990	CADAFLAG00001775
AFLA_024000	CADAFLAG00001776
AFLA_024010	CADAFLAG00001777
AFLA_024020	CADAFLAG00001778
AFLA_024030	CADAFLAG00001779
AFLA_024040	CADAFLAG00001780
AFLA_024050	CADAFLAG00001781
AFLA_024060	CADAFLAG00001782
AFLA_024070	CADAFLAG00001783
AFLA_024090	CADAFLAG00001785
AFLA_024100	CADAFLAG00001786
AFLA_024110	CADAFLAG00001787
AFLA_024120	CADAFLAG00001788
AFLA_024130	CADAFLAG00001789
AFLA_024140	CADAFLAG00001790
AFLA_024150	CADAFLAG00001791
AFLA_024160	CADAFLAG00001792
AFLA_024170	CADAFLAG00001793
AFLA_024180	CADAFLAG00001794
AFLA_024190	CADAFLAG00001795
AFLA_024200	CADAFLAG00001796
AFLA_024210	CADAFLAG00001797
AFLA_024220	CADAFLAG00001798
AFLA_024230	CADAFLAG00001799
AFLA_024240	CADAFLAG00001800
AFLA_024250	CADAFLAG00001801
AFLA_024260	CADAFLAG00001802
AFLA_024270	CADAFLAG00001803
AFLA_024300	CADAFLAG00001806
AFLA_024310	CADAFLAG00001807
AFLA_024320	CADAFLAG00001808
AFLA_024330	CADAFLAG00001809
AFLA_024340	CADAFLAG00001810
AFLA_024350	CADAFLAG00001811
AFLA_024360	CADAFLAG00001812
AFLA_024370	CADAFLAG00001813
AFLA_024380	CADAFLAG00001814
AFLA_024390	CADAFLAG00001815
AFLA_024400	CADAFLAG00001816
AFLA_024410	CADAFLAG00001817
AFLA_024420	CADAFLAG00001818
AFLA_024430	CADAFLAG00001819
AFLA_024440	CADAFLAG00001820
AFLA_024450	CADAFLAG00001821
AFLA_024460	CADAFLAG00001822
AFLA_024470	CADAFLAG00001823
AFLA_024480	CADAFLAG00001824
AFLA_024490	CADAFLAG00001825
AFLA_024500	CADAFLAG00001826
AFLA_024510	CADAFLAG00001827
AFLA_024520	CADAFLAG00001828
AFLA_024530	CADAFLAG00001829
AFLA_024540	CADAFLAG00001830
AFLA_024550	CADAFLAG00001831
AFLA_024560	CADAFLAG00001832
AFLA_024570	CADAFLAG00001833
AFLA_024580	CADAFLAG00001834
AFLA_024600	CADAFLAG00001836
AFLA_024620	CADAFLAG00001838
AFLA_024630	CADAFLAG00001839
AFLA_024640	CADAFLAG00001840
AFLA_024650	CADAFLAG00001841
AFLA_024660	CADAFLAG00001842
AFLA_024670	CADAFLAG00001843
AFLA_024680	CADAFLAG00001844
AFLA_024690	CADAFLAG00001845
AFLA_024700	CADAFLAG00001846
AFLA_024710	CADAFLAG00001847
AFLA_024720	CADAFLAG00001848
AFLA_024730	CADAFLAG00001849
AFLA_024740	CADAFLAG00001850
AFLA_024750	CADAFLAG00001851
AFLA_024760	CADAFLAG00001852
AFLA_024770	CADAFLAG00001853
AFLA_024780	CADAFLAG00001854
AFLA_024790	CADAFLAG00001855
AFLA_024800	CADAFLAG00001856
AFLA_024810	CADAFLAG00001857
AFLA_024820	CADAFLAG00001858
AFLA_024830	CADAFLAG00001859
AFLA_024850	CADAFLAG00001861
AFLA_024870	CADAFLAG00001863
AFLA_024880	CADAFLAG00001864
AFLA_024890	CADAFLAG00001865
AFLA_024910	CADAFLAG00001867
AFLA_024920	CADAFLAG00001868
AFLA_024930	CADAFLAG00001869
AFLA_024940	CADAFLAG00001870
AFLA_024950	CADAFLAG00001871
AFLA_024970	CADAFLAG00001873
AFLA_024980	CADAFLAG00001874
AFLA_024990	CADAFLAG00001875
AFLA_025000	CADAFLAG00001876
AFLA_025030	CADAFLAG00001879
AFLA_025050	CADAFLAG00001881
AFLA_025060	CADAFLAG00001882
AFLA_025070	CADAFLAG00001883
AFLA_025080	CADAFLAG00001884
AFLA_025090	CADAFLAG00001885
AFLA_025100	CADAFLAG00001886
AFLA_025110	CADAFLAG00001887
AFLA_025140	CADAFLAG00001890
AFLA_025160	CADAFLAG00001892
AFLA_025170	CADAFLAG00001893
AFLA_025190	CADAFLAG00001895
AFLA_025200	CADAFLAG00001896
AFLA_025210	CADAFLAG00001897
AFLA_025220	CADAFLAG00001898
AFLA_025240	CADAFLAG00001900
AFLA_025250	CADAFLAG00001901
AFLA_025260	CADAFLAG00001902
AFLA_025270	CADAFLAG00001903
AFLA_025280	CADAFLAG00001904
AFLA_025300	CADAFLAG00001906
AFLA_025310	CADAFLAG00001907
AFLA_025320	CADAFLAG00001908
AFLA_025330	CADAFLAG00001909
AFLA_025340	CADAFLAG00001910
AFLA_025350	CADAFLAG00001911
AFLA_025360	CADAFLAG00001912
AFLA_025370	CADAFLAG00001913
AFLA_025380	CADAFLAG00001914
AFLA_025390	CADAFLAG00001915
AFLA_025400	CADAFLAG00001916
AFLA_025410	CADAFLAG00001917
AFLA_025420	CADAFLAG00001918
AFLA_025430	CADAFLAG00001919
AFLA_025440	CADAFLAG00001920
AFLA_025450	CADAFLAG00001921
AFLA_025460	CADAFLAG00001922
AFLA_025470	CADAFLAG00001923
AFLA_025480	CADAFLAG00001924
AFLA_025490	CADAFLAG00001925
AFLA_025500	CADAFLAG00001926
AFLA_025520	CADAFLAG00001928
AFLA_025530	CADAFLAG00001929
AFLA_025540	CADAFLAG00001930
AFLA_025550	CADAFLAG00001931
AFLA_025560	CADAFLAG00001932
AFLA_025600	CADAFLAG00001936
AFLA_025610	CADAFLAG00001937
AFLA_025620	CADAFLAG00001938
AFLA_025630	CADAFLAG00001939
AFLA_025640	CADAFLAG00001940
[truncated: 9,039 more rows]
